# Supplementary material for: 1H-Imidazo[4,5-f][1,10]phenanthrolin-7-ium perchlorate monohydrate
Source: Acta Crystallogr Sect E Struct Rep Online. 2009 Sep 5;65(Pt 10):o2332. doi: 10.1107/S1600536809034576 (PMC2970354; doi:10.1107/S1600536809034576)
Supplement: Supplementary file 2 [file e-65-o2332-Isup2.hkl]

# 
# h,k,l, Fc-squared, Fo-squared, sigma(Fo-squared) and status flag 
# 
data_I
_shelx_title ' I         in P2(1)/c                P21/c' 
_shelx_refln_list_code          4 
_shelx_F_calc_maximum      268.19 
_exptl_crystal_F_000       696.00 
_reflns_d_resolution_high  0.8349 
 
loop_ 
 _symmetry_equiv_pos_as_xyz 
 'x, y, z' 
 '-x, y+1/2, -z+1/2' 
 '-x, -y, -z' 
 'x, -y-1/2, z-1/2' 
 
_cell_length_a    11.4010 
_cell_length_b    18.4750 
_cell_length_c     6.7163 
_cell_angle_alpha  90.000 
_cell_angle_beta   90.179 
_cell_angle_gamma  90.000 
 
_shelx_F_squared_multiplier     1.000 
 
loop_ 
 _refln_index_h 
 _refln_index_k 
 _refln_index_l 
 _refln_F_squared_calc 
 _refln_F_squared_meas 
 _refln_F_squared_sigma 
 _refln_observed_status 
   1   0   0      264.75      188.21      6.27 o 
   2   0   0     2421.65     2448.70     38.59 o 
   3   0   0     9006.05     8940.28    131.73 o 
   4   0   0      369.38      369.31     24.15 o 
   5   0   0     5310.46     5359.51     84.93 o 
   6   0   0      196.21      285.87     14.74 o 
   7   0   0      301.15      256.92     11.06 o 
   8   0   0        2.36        9.24      3.30 o 
   9   0   0      424.49      475.01     18.51 o 
  10   0   0      983.53     1108.04     35.76 o 
  11   0   0        6.39        8.16      5.65 o 
  13   0   0        3.57       -2.51      5.65 o 
   1   1   0     2072.69     2151.12     26.38 o 
   2   1   0     1793.79     1952.75     31.94 o 
   3   1   0      608.14      664.56     14.86 o 
   4   1   0      771.79      671.81     11.10 o 
   5   1   0     3068.52     3047.11     36.84 o 
   6   1   0      221.86      229.35      6.72 o 
   7   1   0      184.98      164.37      6.26 o 
   8   1   0      487.44      518.83     12.24 o 
   9   1   0       57.17       53.06      4.53 o 
  10   1   0      252.01      236.24     10.50 o 
  11   1   0      152.73      169.40     12.64 o 
  12   1   0       35.49       53.61      8.39 o 
  13   1   0        6.39        2.26      7.53 o 
   0   2   0     5285.97     5146.89    107.91 o 
   1   2   0      907.99      898.56     12.39 o 
   2   2   0       91.73       84.79      2.44 o 
   3   2   0      225.40      213.96      4.71 o 
   4   2   0     1093.86     1099.38     23.06 o 
   5   2   0      373.47      462.52     11.35 o 
   6   2   0        8.87       11.15      1.97 o 
   7   2   0       95.18       91.53      5.52 o 
   8   2   0       15.61       15.05      3.26 o 
   9   2   0        2.71        4.13      2.21 o 
  10   2   0        3.47        2.73      2.28 o 
  11   2   0       97.58       84.99      9.10 o 
  12   2   0        6.23        6.77      4.20 o 
  13   2   0        3.03       -1.66      4.08 o 
   1   3   0     1930.44     1854.87     20.88 o 
   2   3   0     3115.54     3308.05     35.69 o 
   3   3   0      120.39      140.95      3.77 o 
   4   3   0     1594.38     1543.86     20.05 o 
   5   3   0       18.68       12.20      2.14 o 
   6   3   0      803.14      841.03     31.60 o 
   7   3   0      645.84      598.71     29.38 o 
   8   3   0       97.03       95.39      6.75 o 
   9   3   0        5.24        3.45      2.48 o 
  10   3   0       35.07       32.79      4.79 o 
  11   3   0      134.41      128.52      9.14 o 
  12   3   0       28.12       35.65      7.06 o 
  13   3   0        2.66        3.56      3.76 o 
   0   4   0    25817.31    24346.11    505.03 o 
   1   4   0     4620.03     4468.12     54.32 o 
   2   4   0     2769.32     2796.12     30.97 o 
   3   4   0      590.91      513.31     11.59 o 
   4   4   0       48.43       43.34      2.51 o 
   5   4   0      232.07      225.92      6.91 o 
   6   4   0      697.81      645.51     14.03 o 
   7   4   0       13.92        8.07      1.97 o 
   8   4   0      485.01      495.06     14.72 o 
   9   4   0     1568.06     1636.94     31.99 o 
  10   4   0       16.71       17.14      7.05 o 
  11   4   0      231.72      254.76     12.19 o 
  12   4   0        0.30        0.12      3.22 o 
  13   4   0       25.35       25.50      7.84 o 
   1   5   0       23.73       34.68      6.25 o 
   2   5   0     2701.88     2536.49     28.91 o 
   3   5   0      472.12      511.75     11.94 o 
   4   5   0       21.07       19.79      1.82 o 
   5   5   0     1136.04     1029.08     15.81 o 
   6   5   0      401.46      440.53     19.84 o 
   7   5   0      100.69       99.13      6.61 o 
   8   5   0        0.03        0.54      1.74 o 
   9   5   0      139.17      142.29      8.79 o 
  10   5   0       46.43       44.03      5.55 o 
  11   5   0      101.82      117.87      9.17 o 
  12   5   0       52.57       66.48      7.81 o 
  13   5   0        0.08        4.42      4.37 o 
   0   6   0     3918.62     3972.47     90.34 o 
   1   6   0      370.16      333.60      7.65 o 
   2   6   0       30.75       35.55      2.27 o 
   3   6   0      626.36      658.02     10.61 o 
   4   6   0     1984.67     2290.45     28.33 o 
   5   6   0       10.93       12.22      1.99 o 
   6   6   0       66.69       71.04      6.79 o 
   7   6   0       46.26       48.97      6.21 o 
   8   6   0        0.69        2.06      1.83 o 
   9   6   0      123.17      127.48     13.63 o 
  10   6   0      236.22      201.33     10.74 o 
  11   6   0       98.83       98.37      8.68 o 
  12   6   0        2.68       -0.43      3.06 o 
  13   6   0        1.44       -3.90      2.60 o 
   1   7   0      393.86      363.12      8.75 o 
   2   7   0     1836.30     1708.33     25.72 o 
   3   7   0        3.29       -0.03      1.63 o 
   4   7   0       15.82        9.06      1.38 o 
   5   7   0      640.56      662.99     13.18 o 
   6   7   0      235.02      225.01      8.65 o 
   7   7   0        5.51        8.20      3.30 o 
   8   7   0      760.26      802.24     26.65 o 
   9   7   0       46.80       28.73      5.15 o 
  10   7   0        7.55        9.64      3.67 o 
  11   7   0       94.55      105.44     13.45 o 
  12   7   0       70.55       72.34      8.32 o 
   0   8   0     1090.32     1008.17     32.00 o 
   1   8   0      903.70     1017.77     17.76 o 
   2   8   0     1088.69     1276.19     21.14 o 
   3   8   0      958.73     1011.45     15.42 o 
   4   8   0       79.96      114.26      5.89 o 
   5   8   0      218.36      186.42      7.56 o 
   6   8   0       53.07       59.47      5.18 o 
   7   8   0      581.81      655.80     16.89 o 
   8   8   0      154.80      150.36     11.29 o 
   9   8   0       37.20       34.49      5.25 o 
  10   8   0       52.08       77.69     10.33 o 
  11   8   0       22.77       29.49      5.30 o 
  12   8   0        1.71       -0.58      3.00 o 
   1   9   0       16.27       12.57      2.03 o 
   2   9   0      214.96      244.58      7.74 o 
   3   9   0       19.47       16.91      2.54 o 
   4   9   0      190.05      157.37      7.73 o 
   5   9   0      139.55      144.98      7.05 o 
   6   9   0      320.53      352.68     14.37 o 
   7   9   0      217.71      214.11      9.51 o 
   8   9   0        1.03       -2.94      1.96 o 
   9   9   0       34.06       25.98      4.62 o 
  10   9   0        5.19        2.67      2.85 o 
  11   9   0      135.58      180.54     11.69 o 
  12   9   0       10.72       19.16      5.18 o 
   0  10   0     2447.31     2596.03     68.38 o 
   1  10   0      619.01      580.90     13.28 o 
   2  10   0      274.02      339.78      9.77 o 
   3  10   0        2.99        4.81      1.81 o 
   4  10   0       43.12       38.73      4.55 o 
   5  10   0       45.06       45.92      4.68 o 
   6  10   0       67.06       70.54      5.87 o 
   7  10   0      145.18      130.20      9.84 o 
   8  10   0      251.72      245.50     13.48 o 
   9  10   0       50.22       30.49      5.04 o 
  10  10   0      145.46      193.15     11.87 o 
  11  10   0       18.80       21.35      4.97 o 
  12  10   0        2.81        5.86      4.64 o 
   1  11   0      676.00      594.57     14.09 o 
   2  11   0      335.04      305.77      9.68 o 
   3  11   0       97.05       90.19      5.70 o 
   4  11   0      802.53      804.06     17.95 o 
   5  11   0      500.38      477.14     21.23 o 
   6  11   0      620.42      667.19     20.19 o 
   7  11   0        7.14        2.72      3.80 o 
   8  11   0      554.03      628.15     18.16 o 
   9  11   0       37.25       43.01      6.14 o 
  10  11   0       16.91       17.52      4.23 o 
  11  11   0       76.77      113.24     13.08 o 
   0  12   0      614.45      571.53     25.72 o 
   1  12   0        3.05        3.76      1.81 o 
   2  12   0        0.70       -0.34      1.18 o 
   3  12   0      153.94      133.95      8.35 o 
   4  12   0      419.51      423.18     12.64 o 
   5  12   0       73.01       74.42      7.68 o 
   6  12   0      451.25      437.36     14.51 o 
   7  12   0       84.59       65.75      6.50 o 
   8  12   0        7.67        6.76      3.22 o 
   9  12   0      119.72      157.09     10.67 o 
  10  12   0       20.10       20.00      4.97 o 
  11  12   0        0.25       -4.53      3.92 o 
   1  13   0       77.73       96.81      6.18 o 
   2  13   0       60.13       76.23      5.62 o 
   3  13   0      132.37      142.77     17.57 o 
   4  13   0        5.46        8.92      3.81 o 
   5  13   0        0.21       -1.50      1.72 o 
   6  13   0       42.83       45.23      5.78 o 
   7  13   0       50.35       35.49      6.33 o 
   8  13   0       35.49       34.37      7.06 o 
   9  13   0       19.39       13.05      3.95 o 
  10  13   0       17.09       17.18      6.42 o 
  11  13   0        0.41        2.62      5.65 o 
   0  14   0      242.18      275.41     18.82 o 
   1  14   0      209.19      210.75     11.40 o 
   2  14   0      519.06      507.28     14.37 o 
   3  14   0       81.60       93.17     12.94 o 
   4  14   0      145.19      127.08      7.74 o 
   5  14   0       30.58       36.68      6.42 o 
   6  14   0        0.33        1.16      3.14 o 
   7  14   0      347.71      332.30     16.79 o 
   8  14   0        3.12        0.00      3.55 o 
   9  14   0        4.36        3.42      3.92 o 
  10  14   0       74.20       76.56     21.64 o 
   1  15   0     1097.62     1113.00     23.59 o 
   2  15   0      692.89      706.94     17.96 o 
   3  15   0      216.23      198.41     14.74 o 
   4  15   0      189.56      226.92     13.29 o 
   5  15   0      348.06      337.89     16.60 o 
   6  15   0       25.20       31.68      6.65 o 
   7  15   0       11.18        5.51      6.27 o 
   8  15   0      131.81      176.29     20.70 o 
   9  15   0        9.33        7.84      4.44 o 
  10  15   0        1.50        2.14      3.75 o 
   0  16   0      243.14      216.66     11.43 o 
   1  16   0        3.82        2.20      2.66 o 
   2  16   0      254.03      239.34     13.31 o 
   3  16   0       90.45       85.94     15.68 o 
   4  16   0      647.51      627.24     23.71 o 
   5  16   0       20.43       14.95      5.09 o 
   6  16   0      107.80      122.44     11.60 o 
   7  16   0       10.87        8.45      4.08 o 
   8  16   0        0.37       -5.65      3.76 o 
   9  16   0       18.53       13.92      5.98 o 
   1  17   0      130.06       92.28     27.60 o 
   2  17   0       19.03       27.92      5.77 o 
   3  17   0       91.84       87.83     13.80 o 
   4  17   0       60.91       34.16      6.87 o 
   5  17   0       26.41       33.90      7.06 o 
   6  17   0        0.23        4.06      3.60 o 
   7  17   0        0.07        4.39      6.90 o 
   8  17   0        8.57       16.31      8.16 o 
   0  18   0       13.28        7.53      4.39 o 
   1  18   0       32.50       35.52     11.29 o 
   2  18   0       21.22       23.73     15.06 o 
   3  18   0       75.43       73.59      9.73 o 
   4  18   0        0.11        2.68      3.30 o 
   5  18   0        5.47        2.25      3.75 o 
   6  18   0       48.83       65.25     14.43 o 
   7  18   0       28.59       26.35      9.41 o 
   1  19   0       75.85       89.55     16.00 o 
   2  19   0      101.21      111.41     17.25 o 
   3  19   0       29.41       38.38     10.98 o 
   4  19   0        4.07        4.54      3.60 o 
   5  19   0       29.35       16.94      7.53 o 
   6  19   0        9.82       16.31      8.16 o 
   7  19   0        7.34        3.76      7.53 o 
   0  20   0       21.62       25.72      8.16 o 
   1  20   0        0.00        0.82      2.86 o 
   2  20   0       18.97       16.40      4.75 o 
   3  20   0       40.08       25.96      6.61 o 
   4  20   0       22.14       11.24      5.65 o 
   5  20   0       22.63       21.96      8.78 o 
   1  21   0        0.93       -1.25      3.11 o 
   2  21   0        1.76        3.62      3.92 o 
   3  21   0        2.56        1.78      3.70 o 
   4  21   0        4.13        5.65      6.27 o 
   0  22   0      140.64      178.17     20.08 o 
   1  22   0        7.24        4.74      3.92 o 
 -13   1   1       35.73       45.25      9.10 o 
 -12   1   1       56.07       49.58      7.95 o 
 -11   1   1       22.81       12.35      3.49 o 
 -10   1   1      226.39      250.57      9.33 o 
  -9   1   1      585.59      630.30     14.65 o 
  -8   1   1       30.80       28.68      3.44 o 
  -7   1   1       50.61       53.94      4.06 o 
  -6   1   1     1991.40     2092.65     28.47 o 
  -5   1   1      397.93      430.46      9.16 o 
  -4   1   1        6.66        6.22      1.15 o 
  -3   1   1     3220.25     3179.32     36.13 o 
  -2   1   1     8529.80     8216.57     85.47 o 
  -1   1   1      100.79      118.18      3.75 o 
   0   1   1     1528.06     1716.17     22.69 o 
   1   1   1     7350.68     7151.08     64.54 o 
   2   1   1       61.64       96.76      2.67 o 
   3   1   1        0.45        2.30      1.09 o 
   4   1   1     1700.97     1507.78     24.12 o 
   5   1   1     3146.88     3242.71     57.23 o 
   6   1   1       66.16       47.92      5.53 o 
   7   1   1      825.59      734.42     21.96 o 
   8   1   1       14.38        8.51      2.07 o 
   9   1   1       29.02       20.08      5.62 o 
  10   1   1        8.23        7.73      4.20 o 
  11   1   1       34.84       37.54      7.10 o 
  12   1   1       26.77       27.62      6.87 o 
  13   1   1        9.48       14.21     10.35 o 
 -13   2   1       21.03       24.98      7.21 o 
 -12   2   1      161.58      179.54     16.09 o 
 -11   2   1       64.61       84.97      8.35 o 
 -10   2   1       62.43       65.93      6.37 o 
  -9   2   1      268.18      270.86      9.33 o 
  -8   2   1      390.77      394.94     10.65 o 
  -7   2   1      614.16      575.66     15.03 o 
  -6   2   1        0.06        0.54      1.45 o 
  -5   2   1      659.74      765.95     13.30 o 
  -4   2   1      622.50      567.79     10.23 o 
  -3   2   1        0.88        0.23      0.68 o 
  -2   2   1     3718.14     3863.98     42.24 o 
  -1   2   1    10375.12    10156.57    154.86 o 
   0   2   1      172.97      230.66      4.14 o 
   1   2   1      580.31      606.91      7.70 o 
   2   2   1    23339.66    21924.39    219.62 o 
   3   2   1     1932.85     1903.52     27.49 o 
   5   2   1      344.20      252.66      8.45 o 
   6   2   1     1766.36     1917.83     30.41 o 
   7   2   1      170.40      157.34      6.91 o 
   8   2   1      657.22      621.65     21.07 o 
   9   2   1      449.82      496.07     18.59 o 
  10   2   1      186.68      174.28     11.56 o 
  11   2   1       90.04      112.51     15.06 o 
  12   2   1      151.67      158.11     13.31 o 
  13   2   1       22.77       10.67      5.53 o 
 -13   3   1        4.41        6.27      6.27 o 
 -12   3   1      126.07      126.46     13.98 o 
 -11   3   1        3.99        4.16      2.48 o 
 -10   3   1       74.26       75.78      6.96 o 
  -9   3   1        0.41        2.11      1.75 o 
  -8   3   1        6.34        5.70      1.98 o 
  -7   3   1       69.65       62.15      4.29 o 
  -6   3   1     1013.55     1124.98     18.36 o 
  -5   3   1       46.30       52.40      3.39 o 
  -4   3   1     2132.56     2162.60     27.32 o 
  -3   3   1      705.06      689.28     10.89 o 
  -2   3   1     9329.32     9299.39     96.92 o 
  -1   3   1      924.62      827.89     25.42 o 
   0   3   1      332.61      314.72     13.55 o 
   1   3   1      820.15      778.09     10.56 o 
   2   3   1      709.95      719.54     12.67 o 
   3   3   1     3974.12     3793.39     49.66 o 
   4   3   1      850.51      760.52     11.83 o 
   5   3   1      244.64      286.01      8.04 o 
   6   3   1      461.90      463.09     10.06 o 
   7   3   1      610.00      615.94     14.37 o 
   8   3   1      479.43      510.56     18.85 o 
   9   3   1        5.29        6.15      2.72 o 
  10   3   1      196.74      235.55     11.19 o 
  11   3   1        0.33        4.18      4.71 o 
  12   3   1       34.76       21.87      7.21 o 
  13   3   1       65.14       93.84     11.98 o 
 -13   4   1        4.54        6.74      4.37 o 
 -12   4   1        7.97        1.22      2.92 o 
 -11   4   1        0.08       -2.10      2.28 o 
 -10   4   1       35.15       49.07      7.36 o 
  -9   4   1       79.27       82.73      6.86 o 
  -8   4   1      405.91      439.36     11.37 o 
  -7   4   1       49.53       45.10      3.74 o 
  -6   4   1       60.75       45.65      4.26 o 
  -5   4   1        0.36        1.09      1.00 o 
  -4   4   1        2.58        1.59      0.86 o 
  -3   4   1       52.30       46.55      2.60 o 
  -2   4   1      890.49      932.80     13.13 o 
  -1   4   1      308.32      323.80      6.00 o 
   0   4   1     1535.64     1409.87     20.74 o 
   1   4   1     1398.20     1501.61     15.26 o 
   2   4   1      530.57      556.35     13.97 o 
   3   4   1     1649.44     1805.39     27.13 o 
   4   4   1       70.57       77.72      6.04 o 
   5   4   1       23.20       34.13      2.81 o 
   6   4   1      711.14      754.48     23.29 o 
   7   4   1        5.09        6.32      2.66 o 
   8   4   1       17.72        9.08      3.30 o 
   9   4   1      652.28      659.73     28.55 o 
  10   4   1       19.90       19.77      4.22 o 
  11   4   1       19.04       11.63      6.14 o 
  12   4   1        4.20       -0.37      5.65 o 
  13   4   1        0.01       -0.42      3.92 o 
 -13   5   1       19.19        4.27      8.47 o 
 -12   5   1       43.95       57.29      8.84 o 
 -11   5   1       52.77       54.34      6.71 o 
 -10   5   1       26.14       39.37      5.55 o 
  -9   5   1     2055.87     2269.42     40.47 o 
  -8   5   1       41.80       40.39      5.80 o 
  -7   5   1        1.61        0.91      1.25 o 
  -6   5   1        1.18        1.21      1.15 o 
  -5   5   1      428.54      427.18      9.43 o 
  -4   5   1      748.36      847.30     13.88 o 
  -3   5   1      516.76      622.65     10.76 o 
  -2   5   1     2573.21     2552.17     26.37 o 
  -1   5   1       28.44       25.15      1.48 o 
   0   5   1     1268.97     1325.31     31.96 o 
   1   5   1     3107.32     2802.76     28.78 o 
   2   5   1      647.00      549.86      8.64 o 
   3   5   1      609.85      737.00     14.60 o 
   4   5   1        8.94        1.58      1.25 o 
   5   5   1        3.48        3.09      1.62 o 
   6   5   1      316.63      347.11     11.23 o 
   7   5   1      239.97      222.07      9.42 o 
   8   5   1      149.31      154.60     10.86 o 
   9   5   1      336.74      366.78     16.84 o 
  10   5   1        0.47       -0.28      2.17 o 
  11   5   1       10.08        6.35      3.10 o 
  12   5   1       28.17       22.59      6.61 o 
  13   5   1       12.33       15.30      5.72 o 
 -13   6   1       14.27       19.27      6.16 o 
 -12   6   1       27.64        8.35      5.09 o 
 -11   6   1       54.51       60.29      9.32 o 
 -10   6   1        0.05       -1.72      2.17 o 
  -9   6   1      277.22      274.05     12.25 o 
  -8   6   1       43.52       55.75      6.49 o 
  -7   6   1       40.13       42.74      4.60 o 
  -6   6   1       39.85       51.53      4.62 o 
  -5   6   1       76.01       80.99      5.07 o 
  -4   6   1      294.26      277.51      7.19 o 
  -3   6   1      770.20      873.20     12.05 o 
  -2   6   1     2362.08     2472.69     26.10 o 
  -1   6   1     2643.84     2288.46     26.94 o 
   0   6   1      642.91      644.49     12.75 o 
   1   6   1     3529.16     3313.08     37.66 o 
   2   6   1     2371.74     2188.11     26.47 o 
   3   6   1      192.76      119.51      5.41 o 
   4   6   1     1750.54     1887.35     32.92 o 
   5   6   1      437.44      394.98     11.44 o 
   6   6   1      995.11      949.39     20.51 o 
   7   6   1      132.68      118.10     10.09 o 
   8   6   1       94.99       89.44      8.64 o 
   9   6   1     1100.89     1144.45     32.82 o 
  10   6   1        0.93        4.02      3.45 o 
  11   6   1      161.17      173.92     11.18 o 
  12   6   1       39.22       29.08     12.37 o 
  13   6   1       16.72       16.19      6.61 o 
 -12   7   1        4.29        7.98      4.52 o 
 -11   7   1       77.58       87.98     22.27 o 
 -10   7   1       16.59       13.72      5.79 o 
  -9   7   1       95.91       95.82      9.42 o 
  -8   7   1       18.30       21.99      4.09 o 
  -7   7   1        0.43        1.88      1.81 o 
  -6   7   1      457.35      466.66     13.19 o 
  -5   7   1       14.46       16.73      3.00 o 
  -4   7   1     1047.92     1220.75     17.74 o 
  -3   7   1       77.11       87.20      4.77 o 
  -2   7   1      247.62      309.67     11.21 o 
  -1   7   1       30.14       38.08      2.33 o 
   0   7   1        2.36        0.54      0.91 o 
   1   7   1      125.24      121.93      5.05 o 
   2   7   1      552.02      643.57     10.76 o 
   3   7   1     1536.54     1595.40     26.38 o 
   4   7   1      353.90      269.10      9.04 o 
   5   7   1        0.29        5.92      2.03 o 
   6   7   1        0.51        1.42      1.74 o 
   7   7   1       12.43        4.16      2.35 o 
   8   7   1        8.38        3.40      2.21 o 
   9   7   1      141.64      134.59     20.70 o 
  10   7   1       12.42       15.84      5.11 o 
  11   7   1        0.04        2.79      2.89 o 
  12   7   1        6.33        4.52      3.22 o 
 -12   8   1        4.95        5.11      4.37 o 
 -11   8   1       59.73       54.53      9.09 o 
 -10   8   1        0.70       -2.56      2.55 o 
  -9   8   1      134.06      122.77     12.55 o 
  -8   8   1      171.02      197.56     11.99 o 
  -7   8   1      534.28      581.09     16.23 o 
  -6   8   1        5.82        5.86      1.66 o 
  -5   8   1       73.86       99.70      8.12 o 
  -4   8   1      505.22      565.63     11.29 o 
  -3   8   1     1486.33     1622.46     21.74 o 
  -2   8   1      542.31      555.11      9.82 o 
  -1   8   1     1235.52     1096.54     15.79 o 
   0   8   1       22.73       24.55      2.90 o 
   1   8   1        0.02        0.39      1.09 o 
   2   8   1     3166.95     3414.82     47.37 o 
   3   8   1      356.30      462.27      8.69 o 
   4   8   1      518.39      624.87     14.93 o 
   5   8   1        8.66       10.46      2.54 o 
   6   8   1       68.18       81.46      6.14 o 
   7   8   1       78.73       79.43      6.71 o 
   8   8   1      197.41      201.13     10.59 o 
   9   8   1      178.74      164.24     12.15 o 
  10   8   1       27.43       24.61      6.16 o 
  11   8   1       23.23       27.77      7.14 o 
  12   8   1       10.52       10.42      4.20 o 
 -12   9   1       29.91       22.40      7.50 o 
 -11   9   1        0.84       -2.60      3.01 o 
 -10   9   1       81.55      123.00     12.15 o 
  -9   9   1      209.44      267.08     16.15 o 
  -8   9   1      345.19      335.50     13.49 o 
  -7   9   1       63.80       40.57      6.26 o 
  -6   9   1       12.20       13.57      3.22 o 
  -5   9   1        1.62        1.47      1.28 o 
  -4   9   1        1.72        2.73      1.63 o 
  -3   9   1        2.15       18.88      5.98 o 
  -2   9   1     3315.43     3646.44     42.32 o 
  -1   9   1       24.78       29.17      2.45 o 
   0   9   1      354.15      362.43     12.40 o 
   1   9   1       68.18       31.51      3.37 o 
   2   9   1      456.86      464.14     11.94 o 
   3   9   1       29.85       46.02      4.32 o 
   4   9   1     1556.43     1555.11     27.58 o 
   5   9   1       63.56       56.50      5.18 o 
   6   9   1        0.95       -1.60      1.44 o 
   7   9   1     2200.42     2205.58     38.79 o 
   8   9   1       96.36      103.17      8.35 o 
   9   9   1       24.14       20.55      5.53 o 
  10   9   1      154.35      205.10     14.41 o 
  11   9   1       37.63       54.06     11.26 o 
  12   9   1        2.16        5.63      3.85 o 
 -12  10   1        5.30       11.82      5.72 o 
 -11  10   1       18.85       12.04     12.86 o 
 -10  10   1      167.69      192.77     41.09 o 
  -9  10   1       18.83       19.98      5.72 o 
  -8  10   1      150.26      189.73     13.52 o 
  -7  10   1      922.96      900.73     62.74 o 
  -6  10   1      257.74      261.34     10.50 o 
  -5  10   1        5.55        7.09      1.68 o 
  -4  10   1      355.83      374.93     10.45 o 
  -3  10   1       86.21       61.77      4.25 o 
  -2  10   1      214.63      237.80      6.47 o 
  -1  10   1      598.30      734.08     14.52 o 
   0  10   1     1688.93     1714.51     35.41 o 
   1  10   1      171.32      153.19     10.77 o 
   2  10   1     1406.36     1520.49     23.09 o 
   3  10   1      312.16      239.15      8.93 o 
   4  10   1      189.24      182.80      7.95 o 
   5  10   1      538.14      529.35     14.79 o 
   6  10   1       41.88       35.31      4.77 o 
   7  10   1      177.49      178.78      9.73 o 
   8  10   1       17.72       10.95      3.41 o 
   9  10   1       11.44       15.51      4.32 o 
  10  10   1        4.16        3.76      3.11 o 
  11  10   1       33.75       39.16      6.27 o 
  12  10   1        9.98        8.51      4.09 o 
 -11  11   1        8.39        2.23      4.37 o 
 -10  11   1       16.14       11.87     14.43 o 
  -9  11   1        1.80        9.10      4.44 o 
  -8  11   1       22.51       18.02      7.21 o 
  -7  11   1      376.39      397.45     14.03 o 
  -6  11   1       32.69       28.85      4.48 o 
  -5  11   1      130.69      125.22      7.36 o 
  -4  11   1       23.56       35.42      3.68 o 
  -3  11   1       11.01       10.80      1.95 o 
  -2  11   1       34.49       38.98      3.92 o 
  -1  11   1        1.65        0.21      1.09 o 
   0  11   1        7.84        5.02      1.96 o 
   1  11   1      210.81      238.20      9.71 o 
   2  11   1      142.55      159.49      7.23 o 
   3  11   1       13.37        9.25      2.40 o 
   4  11   1       20.99       10.89      4.24 o 
   5  11   1        0.14       -0.92      1.66 o 
   6  11   1      186.52      205.78     12.13 o 
   7  11   1       17.17       14.91      4.11 o 
   8  11   1        1.95        2.51      2.90 o 
   9  11   1        2.79        3.06      2.71 o 
  10  11   1        8.85        8.78     10.35 o 
  11  11   1        0.03       -4.29      2.86 o 
 -11  12   1       12.71        6.18      4.64 o 
 -10  12   1       29.59       24.56      9.72 o 
  -9  12   1        4.86        4.11      3.92 o 
  -8  12   1       21.09       20.48      6.16 o 
  -7  12   1      400.49      338.34     17.48 o 
  -6  12   1        2.44        5.47      2.64 o 
  -5  12   1      113.77      101.09      7.41 o 
  -4  12   1      126.97      139.03      9.19 o 
  -3  12   1       18.68       19.83      3.30 o 
  -2  12   1      435.27      408.41     20.08 o 
  -1  12   1       71.70       82.14      7.40 o 
   0  12   1      290.24      347.25     25.72 o 
   1  12   1       34.66       40.70      4.40 o 
   2  12   1      754.23      782.71     18.39 o 
   3  12   1      255.68      282.23     10.47 o 
   4  12   1       55.32       58.07      6.89 o 
   5  12   1       74.25       84.37      6.74 o 
   6  12   1       15.09        7.75      3.22 o 
   7  12   1      177.74      183.55     10.23 o 
   8  12   1       20.27       34.62      5.62 o 
   9  12   1       10.02        4.00      4.23 o 
  10  12   1       34.08       42.43      7.95 o 
  11  12   1       10.17        8.07      5.02 o 
 -10  13   1       39.24       29.45      7.50 o 
  -9  13   1       16.68       23.96     10.67 o 
  -8  13   1       96.93       70.59      9.97 o 
  -7  13   1       29.41       40.86      7.84 o 
  -6  13   1      173.58      177.32     13.31 o 
  -5  13   1        0.13       -1.51      4.39 o 
  -4  13   1       27.00       31.26      5.53 o 
  -3  13   1      179.97      195.15     11.25 o 
  -2  13   1     1521.11     1632.21     37.39 o 
  -1  13   1       41.60       27.89      4.64 o 
   0  13   1      272.74      274.69     12.59 o 
   1  13   1       49.86       52.97      7.48 o 
   2  13   1      107.69      107.17      6.83 o 
   3  13   1       99.14      102.95     11.40 o 
   4  13   1     1020.31     1077.26     23.69 o 
   5  13   1       39.11       36.52      5.14 o 
   6  13   1       16.75       18.70      4.15 o 
   7  13   1     1117.25     1099.92     31.46 o 
   8  13   1      115.29      131.30      9.52 o 
   9  13   1       36.39       21.19      4.94 o 
  10  13   1       99.01      141.49     13.48 o 
 -10  14   1       17.33       16.74      6.59 o 
  -9  14   1        4.21        5.09      3.70 o 
  -8  14   1      183.49      214.63     16.19 o 
  -7  14   1      243.84      233.55     33.56 o 
  -6  14   1       38.01       38.87      7.31 o 
  -5  14   1       29.35       32.00      9.41 o 
  -4  14   1      179.71      244.04     16.94 o 
  -3  14   1        3.53        1.67      2.55 o 
  -2  14   1      107.28       99.12      8.57 o 
  -1  14   1        4.66        2.89      2.82 o 
   0  14   1       12.58       10.62      3.30 o 
   1  14   1        0.76       -0.81      1.54 o 
   2  14   1     2033.39     2108.39     36.91 o 
   3  14   1        6.27        0.37      2.21 o 
   4  14   1        3.87        3.62      2.48 o 
   5  14   1      204.08      190.30     10.09 o 
   6  14   1      101.50      113.81     13.54 o 
   7  14   1       75.19       83.17      7.72 o 
   8  14   1        3.80        2.46      3.32 o 
   9  14   1        3.90        8.63      3.63 o 
  10  14   1        1.40       -0.96      3.30 o 
  -9  15   1        4.28        4.16      4.82 o 
  -8  15   1        2.00        3.45      4.44 o 
  -7  15   1       25.03       31.57      8.47 o 
  -6  15   1       20.42       24.84      5.77 o 
  -5  15   1       84.86       92.60     10.42 o 
  -4  15   1       95.59       88.40      9.02 o 
  -3  15   1       76.23       73.53     22.59 o 
  -2  15   1      459.63      494.99     18.76 o 
  -1  15   1        0.46        4.39      2.66 o 
   0  15   1       21.79       12.95      3.09 o 
   1  15   1      311.24      375.27     13.92 o 
   2  15   1      225.56      206.08      9.83 o 
   3  15   1      138.20      127.06     14.27 o 
   4  15   1       48.22       51.10      6.07 o 
   5  15   1       52.19       51.70      7.01 o 
   6  15   1       11.21        8.30      3.88 o 
   7  15   1        0.22        1.29      2.85 o 
   8  15   1        0.53        8.42      4.52 o 
   9  15   1        3.41        8.55      4.64 o 
  -9  16   1        9.85        9.34      5.88 o 
  -8  16   1       38.70       31.84      7.84 o 
  -7  16   1       34.68       16.79      5.43 o 
  -6  16   1        0.30       -1.83      2.55 o 
  -5  16   1      176.96      182.42     14.41 o 
  -4  16   1       99.71      102.26     15.68 o 
  -3  16   1       29.28       26.01      5.77 o 
  -2  16   1      144.69      160.64     16.00 o 
  -1  16   1      392.44      417.01     17.48 o 
   0  16   1        0.02       -0.22      1.91 o 
   1  16   1       73.24       71.32      6.50 o 
   2  16   1       77.74       94.73      7.55 o 
   3  16   1      154.25      185.03     12.59 o 
   4  16   1       23.43       20.69      4.16 o 
   5  16   1       40.30       50.92     14.32 o 
   6  16   1       27.98       16.91      5.27 o 
   7  16   1        0.01       -1.88      3.55 o 
   8  16   1        0.12       -3.10      4.08 o 
   9  16   1       34.73       32.81      7.75 o 
  -8  17   1        0.42        2.93      5.33 o 
  -7  17   1        0.75       -0.09      3.01 o 
  -6  17   1       49.36       59.26      9.97 o 
  -5  17   1       39.64       46.86      8.20 o 
  -4  17   1        5.96        3.76      5.02 o 
  -3  17   1       98.41      117.94     16.31 o 
  -2  17   1      157.43      165.97     12.19 o 
  -1  17   1       11.43        6.82      3.47 o 
   0  17   1       17.77       15.11      4.13 o 
   1  17   1      239.02      241.50     10.96 o 
   2  17   1        9.72       15.12      4.45 o 
   3  17   1       43.50       73.68      7.41 o 
   4  17   1      152.50      141.52     16.00 o 
   5  17   1       77.53       95.10     10.86 o 
   6  17   1        5.36        2.30      7.53 o 
   7  17   1      109.81      116.66     12.84 o 
   8  17   1       14.40       11.29      6.27 o 
  -7  18   1       18.81       23.54      6.42 o 
  -6  18   1        4.50        0.39      3.47 o 
  -5  18   1        5.25        5.44      3.92 o 
  -4  18   1       53.33       63.36     13.17 o 
  -3  18   1        0.10        0.00      3.76 o 
  -2  18   1       20.72       12.55      6.27 o 
  -1  18   1      146.65      152.48     16.94 o 
   0  18   1       25.14       25.37      4.60 o 
   1  18   1       39.91       41.57      8.32 o 
   2  18   1      147.22      134.68      9.77 o 
   3  18   1        9.58       10.58      4.52 o 
   4  18   1       12.73        5.48      4.20 o 
   5  18   1        9.89        6.09      4.37 o 
   6  18   1       48.21       53.37     15.37 o 
   7  18   1       15.33       23.98      6.87 o 
  -6  19   1       28.55       10.39      7.53 o 
  -5  19   1       27.52       26.88      7.31 o 
  -4  19   1        1.15        3.80      4.20 o 
  -3  19   1        1.65        4.39      5.02 o 
  -2  19   1        0.28        1.88      4.39 o 
  -1  19   1        0.77        0.72      2.66 o 
   0  19   1        5.12        4.73      2.86 o 
   1  19   1        0.83       -1.71      2.41 o 
   2  19   1        0.06       -0.72      2.86 o 
   3  19   1        0.03        0.63      2.81 o 
   4  19   1        1.84        2.93      3.92 o 
   5  19   1       54.73       61.70      9.97 o 
   6  19   1        2.29       -0.63      3.60 o 
  -5  20   1       34.43       35.74      9.10 o 
  -4  20   1       28.56       27.60      7.06 o 
  -3  20   1        0.61       -0.08      3.45 o 
  -2  20   1        0.13        2.51      4.39 o 
  -1  20   1       45.95       23.84      8.78 o 
   0  20   1        2.74       -0.31      2.66 o 
   1  20   1        1.13       -0.72      2.86 o 
   2  20   1       30.29       48.54      8.29 o 
   3  20   1        5.53        3.14      4.44 o 
   4  20   1        1.32        1.40      3.60 o 
   5  20   1       53.38       62.79     10.20 o 
  -3  21   1        5.80        8.21      4.97 o 
  -2  21   1       14.29       21.96      8.16 o 
  -1  21   1       15.98       15.06      6.90 o 
   0  21   1        0.03        1.25      5.02 o 
   1  21   1       55.95       52.81      8.64 o 
   2  21   1        1.06        3.73      3.70 o 
   3  21   1        0.01        5.77      4.18 o 
 -11   0   2      114.46      116.86     10.42 o 
 -10   0   2      253.55      280.89     14.41 o 
  -9   0   2      277.63      250.46     12.84 o 
  -8   0   2      481.76      486.90     17.23 o 
  -7   0   2       56.58       45.78      5.53 o 
  -6   0   2     1620.64     1586.82     33.38 o 
  -5   0   2     1595.54     1452.49     29.82 o 
  -4   0   2      959.77      988.01     21.52 o 
  -3   0   2     3422.49     1189.48     36.39 o 
  -2   0   2     1817.89     1817.37     31.71 o 
  -1   0   2    33681.49    32294.63    463.98 o 
   0   0   2     1188.95     1170.55     23.53 o 
   1   0   2     1096.02     1492.79     21.71 o 
   2   0   2      461.36      481.08      9.90 o 
   3   0   2      349.01      407.82      9.51 o 
   4   0   2      109.63       70.05      6.59 o 
   5   0   2     3926.30     3885.14     66.03 o 
   6   0   2       46.35       35.13      7.53 o 
   7   0   2      568.42      516.32     26.35 o 
   8   0   2     1103.10     1157.49     44.54 o 
   9   0   2        4.09        3.14      3.76 o 
  10   0   2      129.14      102.26     15.06 o 
  11   0   2      354.32      421.59     28.86 o 
  12   0   2       16.77       26.35     10.04 o 
  13   0   2        4.36       -1.88      6.90 o 
 -12   1   2       10.13       -0.66      3.75 o 
 -11   1   2        5.67        2.09      2.54 o 
 -10   1   2      345.65      385.98     11.99 o 
  -9   1   2       92.42       91.54      8.15 o 
  -8   1   2       79.97       92.30      5.52 o 
  -7   1   2      100.02       96.20      5.70 o 
  -6   1   2      554.84      647.69     13.00 o 
  -5   1   2      137.69      171.66      9.24 o 
  -4   1   2      757.66      674.36     11.66 o 
  -3   1   2       49.73       56.39      2.74 o 
  -2   1   2      365.02      328.74      7.24 o 
  -1   1   2      116.28      152.98      4.14 o 
   0   1   2    71926.02    61680.66    576.53 o 
   1   1   2     1206.72     1281.99     13.55 o 
   2   1   2     1113.38      956.11     14.12 o 
   3   1   2      209.60      207.30      5.93 o 
   4   1   2       85.98       88.75      4.29 o 
   5   1   2     2124.15     2062.04     34.73 o 
   6   1   2        7.89        3.18      2.03 o 
   7   1   2       15.37       15.68      3.99 o 
   8   1   2       15.99       14.01      3.92 o 
   9   1   2      523.78      562.13     21.74 o 
  10   1   2      175.35      204.60     13.97 o 
  11   1   2       12.13       17.57      5.77 o 
  12   1   2       15.93       13.90      6.90 o 
  13   1   2        0.49        8.29      4.97 o 
 -12   2   2        0.11        1.30      4.08 o 
 -11   2   2        0.00        1.61      3.01 o 
 -10   2   2       53.24       45.79      4.71 o 
  -9   2   2        0.21       -0.69      1.48 o 
  -8   2   2       14.04        9.49      2.32 o 
  -7   2   2      197.27      170.09      9.33 o 
  -6   2   2      306.73      366.77      9.23 o 
  -5   2   2       42.09       56.57      4.11 o 
  -4   2   2        1.81        2.98      2.08 o 
  -3   2   2       77.77       56.42      2.67 o 
  -2   2   2      500.75      519.66     11.14 o 
  -1   2   2      303.74      328.85     10.08 o 
   0   2   2      160.78      123.98      2.82 o 
   1   2   2      482.40      509.77      8.92 o 
   2   2   2       64.74       77.27      2.62 o 
   3   2   2      355.86      361.41      6.37 o 
   4   2   2       21.75       14.38      3.39 o 
   5   2   2      280.93      270.06      9.29 o 
   6   2   2      326.81      330.68     10.98 o 
   7   2   2        0.08        0.17      1.44 o 
   8   2   2        8.19        2.00      2.41 o 
   9   2   2       24.80       14.68      9.10 o 
  11   2   2        0.00       -1.64      2.86 o 
  12   2   2        0.09        4.17      5.33 o 
  13   2   2        0.00        0.72      4.71 o 
 -13   3   2       16.43       23.82      9.41 o 
 -12   3   2        8.55        7.03     10.04 o 
 -11   3   2      233.81      237.87     14.82 o 
 -10   3   2      166.12      183.35     14.38 o 
  -9   3   2      429.10      416.18     11.86 o 
  -8   3   2      516.49      577.88     13.62 o 
  -7   3   2      429.77      418.29     10.68 o 
  -6   3   2       89.62       77.90      4.47 o 
  -5   3   2      766.44      813.02     15.57 o 
  -4   3   2        0.48        1.38      1.12 o 
  -3   3   2      114.65       92.10      3.24 o 
  -2   3   2       88.71       91.12      4.40 o 
  -1   3   2     2019.64     2078.95     24.58 o 
   0   3   2     4211.31     4125.41     39.82 o 
   1   3   2     1686.02     1539.46     20.27 o 
   2   3   2      116.45      114.25      3.06 o 
   3   3   2        0.95        1.79      1.66 o 
   4   3   2        0.55        1.32      1.29 o 
   5   3   2       45.94       63.50      5.44 o 
   6   3   2      262.56      255.62      9.78 o 
   7   3   2      302.79      348.90     15.84 o 
   8   3   2      361.60      388.43     22.59 o 
   9   3   2      847.78      891.62     35.13 o 
  10   3   2       52.49       52.89      7.99 o 
  11   3   2      180.29      199.60     18.82 o 
  12   3   2        3.57       -2.97      3.30 o 
  13   3   2       10.43        8.29      5.27 o 
 -13   4   2        3.93       -2.40      8.16 o 
 -12   4   2       45.86       54.37      9.09 o 
 -11   4   2      281.00      287.03     16.41 o 
 -10   4   2      242.29      258.85     14.64 o 
  -9   4   2       20.66       19.40      3.83 o 
  -8   4   2      312.23      327.64     11.59 o 
  -7   4   2       40.94       45.49      7.76 o 
  -6   4   2      188.20      160.18      6.10 o 
  -5   4   2      561.08      525.32     10.77 o 
  -4   4   2       10.10        8.60      1.62 o 
  -3   4   2      778.22      746.36     13.31 o 
  -2   4   2      898.07      852.40     16.29 o 
  -1   4   2       94.87      108.90      4.92 o 
   0   4   2       69.26       72.09      4.53 o 
   1   4   2      161.14      226.07      5.86 o 
   2   4   2     2630.64     2506.99     27.24 o 
   3   4   2       17.11       13.66      1.40 o 
   4   4   2      625.01      550.65     13.39 o 
   5   4   2      947.37      868.29     18.70 o 
   6   4   2        9.53        6.24      2.40 o 
   7   4   2      620.03      543.54     15.69 o 
   8   4   2       55.02       51.58      5.91 o 
   9   4   2       51.02       47.90      7.50 o 
  10   4   2        7.94        2.82      3.76 o 
  11   4   2      161.67      173.17     13.97 o 
  12   4   2       35.22       34.68      7.75 o 
 -12   5   2        1.80       -0.85      3.75 o 
 -11   5   2        7.29        4.39      3.55 o 
 -10   5   2       28.34       28.58      6.21 o 
  -9   5   2      492.51      540.95     16.81 o 
  -8   5   2       83.78       84.74      6.96 o 
  -7   5   2        7.32        4.38      1.90 o 
  -6   5   2        4.14        7.81      2.08 o 
  -5   5   2       76.64       86.76      5.16 o 
  -4   5   2      852.92      857.15     14.20 o 
  -3   5   2      401.61      427.41      8.42 o 
  -2   5   2      329.77      376.78      7.09 o 
  -1   5   2       17.57        7.93      1.36 o 
   0   5   2     1372.18     1290.12     17.71 o 
   1   5   2        6.00        7.49      1.43 o 
   2   5   2       57.91       43.87      2.46 o 
   3   5   2      525.09      416.10      8.07 o 
   4   5   2      290.35      298.40     10.99 o 
   5   5   2      265.75      259.85      9.40 o 
   6   5   2     1068.11      997.52     21.60 o 
   7   5   2       17.17       20.12      4.28 o 
   8   5   2        2.80        2.93      2.28 o 
   9   5   2      857.02      881.16     28.39 o 
  10   5   2       56.51       39.29      9.72 o 
  11   5   2        9.62        3.56      4.39 o 
  12   5   2        4.87        4.06      4.64 o 
 -12   6   2        0.30        3.65      7.21 o 
 -11   6   2        2.03        2.22      4.39 o 
 -10   6   2        4.66        0.31      2.66 o 
  -9   6   2       37.35       23.12      5.72 o 
  -8   6   2      377.64      386.34     13.48 o 
  -7   6   2       46.91       33.56      4.52 o 
  -6   6   2      157.95      143.35      5.98 o 
  -5   6   2      130.64      130.54      5.29 o 
  -4   6   2       57.43       64.49      4.29 o 
  -3   6   2      621.30      625.62     12.56 o 
  -2   6   2       27.62       26.48      1.99 o 
  -1   6   2       17.51       13.77      1.69 o 
   0   6   2        4.19        8.28      1.39 o 
   1   6   2      116.32      101.91      5.01 o 
   2   6   2        9.60       10.16      1.49 o 
   3   6   2     1067.92     1042.58     15.50 o 
   4   6   2       89.13       77.96      5.81 o 
   5   6   2        0.42        3.17      2.08 o 
   6   6   2       98.12      115.12      7.24 o 
   7   6   2       45.31       41.49      5.64 o 
   8   6   2      399.44      410.78     14.48 o 
   9   6   2       60.81       63.30      7.10 o 
  10   6   2        5.30        5.33      3.55 o 
  11   6   2        0.13        6.06      3.76 o 
  12   6   2        0.95        3.28      3.70 o 
 -12   7   2        0.00        2.51      4.20 o 
 -11   7   2      117.21      119.50     20.39 o 
 -10   7   2      356.59      406.95     19.74 o 
  -9   7   2        6.46        1.73      5.65 o 
  -8   7   2       18.40       15.74      6.90 o 
  -7   7   2     1016.71     1075.58     23.90 o 
  -6   7   2       39.54       35.17      4.46 o 
  -5   7   2       12.41        8.60      1.90 o 
  -4   7   2       15.30       26.05      2.55 o 
  -3   7   2      375.86      409.42     10.05 o 
  -2   7   2      100.24      123.85      4.35 o 
  -1   7   2       44.46       49.97      2.99 o 
   0   7   2     3653.79     3567.95     50.29 o 
   1   7   2        1.45        0.89      0.88 o 
   2   7   2      982.40      979.58     36.81 o 
   3   7   2     1599.37     1609.26     45.98 o 
   4   7   2      278.48      365.42     11.32 o 
   5   7   2        2.18        2.36      1.66 o 
   6   7   2      271.19      263.58     10.37 o 
   7   7   2      307.35      323.29     14.24 o 
   8   7   2        0.77        0.84      1.95 o 
   9   7   2       66.05       60.23     13.16 o 
  10   7   2      161.03      190.00     17.57 o 
  11   7   2       23.88       25.70      6.27 o 
  12   7   2        0.67       -0.92      3.30 o 
 -12   8   2       57.51       44.64      8.64 o 
 -11   8   2      190.14      210.77     15.90 o 
 -10   8   2       34.46       29.97      6.87 o 
  -9   8   2        6.14        3.23      3.01 o 
  -8   8   2      181.99      202.71     37.64 o 
  -7   8   2       88.35       77.66      6.55 o 
  -6   8   2      348.72      375.41     12.54 o 
  -5   8   2      193.50      215.34     12.83 o 
  -4   8   2       89.41       78.35      5.98 o 
  -3   8   2       53.92       66.01      4.48 o 
  -2   8   2      743.27      705.20     15.85 o 
  -1   8   2      425.97      455.11      9.70 o 
   0   8   2      570.47      560.31     13.28 o 
   1   8   2      859.56      870.29     13.25 o 
   2   8   2      794.18      753.24     13.17 o 
   3   8   2      416.61      391.19     11.69 o 
   4   8   2      748.24      714.96     17.00 o 
   5   8   2      612.83      548.53     18.29 o 
   6   8   2       21.90       14.78      3.22 o 
   7   8   2       50.09       44.13      5.55 o 
   8   8   2      446.44      480.52     19.68 o 
   9   8   2       73.10       66.75      7.36 o 
  10   8   2        0.01        1.46      2.55 o 
  11   8   2      163.73      178.82     14.86 o 
  12   8   2       30.42       33.05     13.80 o 
 -12   9   2        0.38        3.17      4.37 o 
 -11   9   2        1.71        3.45      3.99 o 
 -10   9   2        0.16        0.27      3.47 o 
  -9   9   2        0.23        6.27      3.99 o 
  -8   9   2      191.43      190.37     15.37 o 
  -7   9   2      228.24      245.96     13.93 o 
  -6   9   2      121.60      131.59      7.74 o 
  -5   9   2       45.05       37.76      4.60 o 
  -4   9   2      178.33      178.40     11.14 o 
  -3   9   2      835.76      866.25     15.50 o 
  -2   9   2      139.87      177.20      7.71 o 
  -1   9   2     1003.58     1090.22     17.71 o 
   0   9   2       17.06       20.32      2.95 o 
   1   9   2        3.51        8.09      1.50 o 
   2   9   2      203.58      246.88      6.98 o 
   3   9   2      291.03      283.93     10.00 o 
   4   9   2      320.62      252.82     33.72 o 
   5   9   2      404.93      422.60     13.50 o 
   6   9   2        9.28        5.02      2.54 o 
   7   9   2      221.07      240.23     10.85 o 
   8   9   2      181.88      186.95     10.62 o 
   9   9   2       16.03       16.29      4.03 o 
  10   9   2       79.59       78.27      8.21 o 
  11   9   2        0.05        1.29      3.75 o 
 -11  10   2        2.35        0.14      3.92 o 
 -10  10   2       12.17        8.22      8.16 o 
  -9  10   2       35.71       44.13     15.37 o 
  -8  10   2      230.79      263.89     15.71 o 
  -7  10   2        1.33        2.76      3.13 o 
  -6  10   2       52.25       47.35      5.41 o 
  -5  10   2      234.02      251.36     11.48 o 
  -4  10   2        1.10       -0.14      1.89 o 
  -3  10   2      304.77      277.42      9.20 o 
  -2  10   2      138.19      139.65      5.89 o 
  -1  10   2        2.21        1.88      1.03 o 
   0  10   2       18.07       15.57      2.44 o 
   1  10   2       82.95       70.53      3.82 o 
   2  10   2      222.33      261.18      7.46 o 
   3  10   2        0.89       -1.21      1.54 o 
   4  10   2      271.31      288.60     17.01 o 
   5  10   2      402.99      396.77     13.39 o 
   6  10   2       14.46        3.14      2.54 o 
   7  10   2      397.89      443.23     15.42 o 
   8  10   2      206.41      231.57     18.80 o 
   9  10   2       10.29        6.58      3.48 o 
  10  10   2        1.01        1.50      3.03 o 
  11  10   2        1.03        1.39      5.02 o 
 -11  11   2       10.84        5.38      5.11 o 
 -10  11   2      106.24      165.82     17.88 o 
  -9  11   2       42.14       47.40      8.57 o 
  -8  11   2      161.12      186.28     14.41 o 
  -7  11   2       63.15       36.20      7.06 o 
  -6  11   2      144.23      165.70     18.82 o 
  -5  11   2      148.29      130.71     14.84 o 
  -4  11   2      139.20      143.01      8.31 o 
  -3  11   2       48.84       50.66      6.84 o 
  -2  11   2       44.04       30.50      3.27 o 
  -1  11   2       35.19       19.67      7.93 o 
   0  11   2     1083.75     1228.08     20.37 o 
   1  11   2      190.03      212.36      7.08 o 
   2  11   2      267.59      277.87     10.18 o 
   3  11   2       72.42       78.22      6.32 o 
   4  11   2      294.45      280.12     11.08 o 
   5  11   2      295.98      354.00     12.77 o 
   6  11   2      530.30      547.52     16.85 o 
   7  11   2      144.04      161.51     12.50 o 
   8  11   2        4.63        1.68      2.76 o 
   9  11   2      252.96      310.60     31.48 o 
  10  11   2       23.09       32.51      5.98 o 
  11  11   2        0.51       14.53      5.27 o 
 -10  12   2        8.21        1.59      3.75 o 
  -9  12   2       12.13       10.09      4.97 o 
  -8  12   2      251.76      271.81     17.04 o 
  -7  12   2      116.58      107.44     13.80 o 
  -6  12   2      408.79      435.00     19.29 o 
  -5  12   2      128.63      143.04     10.05 o 
  -4  12   2       66.37       66.75     11.74 o 
  -3  12   2       28.09       24.50      6.50 o 
  -2  12   2      108.18      111.84      7.32 o 
  -1  12   2       36.32       39.92      3.88 o 
   0  12   2       11.62       17.15      2.90 o 
   1  12   2      380.30      352.06     10.93 o 
   2  12   2       93.18       81.38      6.99 o 
   3  12   2       79.84       99.00      6.96 o 
   4  12   2      312.21      338.91     12.65 o 
   5  12   2      196.54      206.24     10.13 o 
   6  12   2      176.11      160.55      9.77 o 
   7  12   2        1.05       -2.10      2.48 o 
   8  12   2      179.08      222.31     15.58 o 
   9  12   2        3.98       -0.05      2.64 o 
  10  12   2        5.53        5.40      4.09 o 
 -10  13   2        3.68        0.66      9.10 o 
  -9  13   2       12.73       17.03      6.42 o 
  -8  13   2        0.35        1.03      3.75 o 
  -7  13   2       70.97       70.37      9.97 o 
  -6  13   2       94.65       68.38     12.55 o 
  -5  13   2      129.57       96.88     21.64 o 
  -4  13   2      110.94      116.29     10.70 o 
  -3  13   2        2.60        2.51      3.11 o 
  -2  13   2      135.15      119.08      7.97 o 
  -1  13   2       68.31       72.77      5.08 o 
   0  13   2       11.19        7.66      2.13 o 
   1  13   2       54.25       46.81      4.99 o 
   2  13   2       24.25       32.05      5.78 o 
   3  13   2       17.83        8.50      2.92 o 
   4  13   2       11.23       11.88      3.46 o 
   5  13   2        5.51        7.30      3.12 o 
   6  13   2       92.87      105.02      8.42 o 
   7  13   2      273.23      254.28     12.43 o 
   8  13   2       17.40       19.08      4.62 o 
   9  13   2        4.96        8.44      4.03 o 
  10  13   2        5.58        1.87      3.30 o 
 -10  14   2       14.13       -0.09      5.65 o 
  -9  14   2       43.18       51.49     13.49 o 
  -8  14   2        0.01       -2.13      3.13 o 
  -7  14   2        2.13        0.04      3.47 o 
  -6  14   2        9.78       23.53      6.21 o 
  -5  14   2       77.31       85.87     15.37 o 
  -4  14   2        3.91        2.89      5.96 o 
  -3  14   2       19.13       19.48      5.48 o 
  -2  14   2      580.82      652.53     18.21 o 
  -1  14   2      152.66      164.00     10.98 o 
   0  14   2       14.50       11.16      2.90 o 
   1  14   2     1016.77     1149.18     24.93 o 
   2  14   2      283.96      284.95     12.69 o 
   3  14   2       60.59       60.23      6.51 o 
   4  14   2      306.53      362.76     13.84 o 
   5  14   2      288.70      314.15     13.03 o 
   6  14   2       54.54       43.03      6.14 o 
   7  14   2       22.29       17.23      4.68 o 
   8  14   2       55.88       61.94      7.70 o 
   9  14   2        0.01        3.13      3.95 o 
  10  14   2        1.64       -1.59      3.12 o 
  -9  15   2        1.55       -1.29      4.06 o 
  -8  15   2        1.52        0.31      3.99 o 
  -7  15   2      154.77      147.53     13.97 o 
  -6  15   2        0.20        2.44      3.92 o 
  -5  15   2       11.30        5.65      6.27 o 
  -4  15   2      567.65      632.88     24.62 o 
  -3  15   2        4.12        3.13      3.10 o 
  -2  15   2      640.24      641.51     23.02 o 
  -1  15   2       32.40       37.69      6.21 o 
   0  15   2      134.45      157.64     11.13 o 
   1  15   2      203.39      205.35     10.03 o 
   2  15   2      193.45      190.13     14.12 o 
   3  15   2      214.28      257.96     11.52 o 
   4  15   2      159.32      168.30     10.23 o 
   5  15   2       43.27       52.73      8.58 o 
   6  15   2      189.05      221.80     15.90 o 
   7  15   2       21.38       10.03      3.73 o 
   8  15   2       16.38       14.88      4.66 o 
   9  15   2       58.79       54.19      9.41 o 
  -8  16   2       55.87       75.20     11.51 o 
  -7  16   2       33.64       21.20      6.16 o 
  -6  16   2       31.69       29.97     10.35 o 
  -5  16   2        0.72        3.11      4.37 o 
  -4  16   2       53.18       49.86      8.20 o 
  -3  16   2       75.42       61.91      8.64 o 
  -2  16   2       43.53       46.74      7.54 o 
  -1  16   2      178.92      187.74     12.59 o 
   0  16   2       35.84       28.96      5.77 o 
   1  16   2      574.02      572.10     17.43 o 
   2  16   2        5.24       -0.10      2.40 o 
   3  16   2      400.02      425.41     15.52 o 
   4  16   2      118.28      150.37     10.09 o 
   5  16   2        1.06        1.22      2.80 o 
   6  16   2        1.97        1.99      2.80 o 
   7  16   2        0.30       -0.02      3.10 o 
   8  16   2       27.80       23.43      5.58 o 
  -8  17   2        2.63        4.05      4.71 o 
  -7  17   2        3.20       -0.66      4.37 o 
  -6  17   2        0.28        4.06      5.09 o 
  -5  17   2        2.82        1.41      3.76 o 
  -4  17   2      121.09      108.05     12.23 o 
  -3  17   2        0.43       -3.83      2.55 o 
  -2  17   2      267.99      273.46     15.30 o 
  -1  17   2       16.65        5.02      5.02 o 
   0  17   2       25.38       20.70      7.53 o 
   1  17   2       36.56       39.64      7.31 o 
   2  17   2       66.51       79.44      7.35 o 
   3  17   2       35.75       33.02     12.96 o 
   4  17   2      117.45      126.55      9.74 o 
   5  17   2       15.80       14.18      6.00 o 
   6  17   2        3.66       -2.01      3.30 o 
   7  17   2        9.21        2.28      3.53 o 
   8  17   2        0.67       -4.35      2.90 o 
  -7  18   2        1.65        0.50      4.20 o 
  -6  18   2        5.97        5.76      5.33 o 
  -5  18   2       49.49       47.69      9.32 o 
  -4  18   2        4.77        4.08      4.08 o 
  -3  18   2        4.29       -2.63      3.13 o 
  -2  18   2       62.93       44.54     11.29 o 
  -1  18   2       31.77       41.85      7.53 o 
   0  18   2       10.77       11.56      4.64 o 
   1  18   2        5.99        8.16      6.27 o 
   2  18   2      124.00      112.03     15.68 o 
   3  18   2        0.06        2.86      2.64 o 
   4  18   2       11.48       15.73      4.49 o 
   5  18   2       29.46       23.73      7.12 o 
   6  18   2        3.13        2.57      3.67 o 
   7  18   2       13.90       16.10      6.61 o 
  -6  19   2       14.41       24.04      8.47 o 
  -5  19   2        0.01       -5.65      5.65 o 
  -4  19   2       47.28       48.05      8.84 o 
  -3  19   2       57.80       58.26     13.17 o 
  -2  19   2       17.18       21.96      8.16 o 
  -1  19   2       14.77        5.30      3.92 o 
   0  19   2        9.79       10.67      4.88 o 
   1  19   2        0.91        0.89      3.60 o 
   2  19   2        2.68       -4.64      3.30 o 
   3  19   2      103.03      118.48     36.70 o 
   4  19   2       14.71       22.14      5.15 o 
   5  19   2        9.35       15.38      5.69 o 
   6  19   2       23.80       14.43      8.47 o 
  -4  20   2        1.43       -3.45      3.47 o 
  -3  20   2       26.88       31.37     10.67 o 
  -2  20   2       26.72       34.51     10.67 o 
  -1  20   2        0.63       -3.89      3.30 o 
   0  20   2        0.34       -1.45      3.47 o 
   1  20   2       42.07       49.56      8.84 o 
   2  20   2        0.17       -2.03      3.75 o 
   3  20   2       19.57       33.88     11.29 o 
   4  20   2        1.12        3.14      6.90 o 
  -2  21   2        0.90        4.61      4.37 o 
  -1  21   2        0.81       -0.31      3.99 o 
   0  21   2       33.20       27.39      7.23 o 
   1  21   2        2.14       -5.02      5.02 o 
   2  21   2        0.47        0.00      6.90 o 
 -12   1   3       56.82       47.47      8.43 o 
 -11   1   3        6.31       12.92      4.37 o 
 -10   1   3        7.05       -0.63      4.08 o 
  -9   1   3       39.94       32.64      6.42 o 
  -8   1   3      198.99      171.04      8.95 o 
  -7   1   3       35.01       15.79      3.22 o 
  -6   1   3        0.01       -0.57      1.35 o 
  -5   1   3      147.03      109.74      4.62 o 
  -4   1   3       31.87       62.67      7.08 o 
  -3   1   3      876.68      846.04     13.53 o 
  -2   1   3     1365.18     1347.61     18.67 o 
  -1   1   3      253.84      197.96      5.18 o 
   0   1   3     1013.92     1052.67     14.73 o 
   1   1   3      118.51      117.13      3.44 o 
   2   1   3     1574.23     1466.23     16.80 o 
   3   1   3        3.03        4.78      1.18 o 
   4   1   3      380.56      380.28      7.57 o 
   5   1   3      212.55      201.64      7.61 o 
   6   1   3      419.70      438.28     15.12 o 
   7   1   3        4.38        2.66      2.92 o 
   8   1   3      428.94      459.94     19.08 o 
   9   1   3      285.41      282.30     15.74 o 
  10   1   3       14.90        6.90      3.99 o 
  11   1   3       86.40       83.54     10.86 o 
  12   1   3       54.64       50.11      9.28 o 
 -12   2   3       76.59       57.72     13.17 o 
 -11   2   3        1.27        3.76      3.55 o 
 -10   2   3       72.39       98.27     10.42 o 
  -9   2   3      321.31      333.83     12.85 o 
  -8   2   3        3.38       -0.37      1.91 o 
  -7   2   3       32.76       31.72      4.81 o 
  -6   2   3     1732.14     1679.53     30.36 o 
  -5   2   3      481.41      563.71     11.29 o 
  -4   2   3     1830.88     1750.86     27.77 o 
  -3   2   3      520.10      449.49      8.53 o 
  -2   2   3     1163.95     1183.78     24.63 o 
  -1   2   3      584.15      548.32      8.40 o 
   0   2   3       23.85       21.02      3.11 o 
   1   2   3       13.85       26.76      2.22 o 
   2   2   3      196.35      175.76      4.50 o 
   3   2   3       34.73       27.48      2.23 o 
   4   2   3      390.18      295.59      6.78 o 
   5   2   3      765.76      829.67     15.97 o 
   6   2   3      138.71      126.29      7.72 o 
   7   2   3      852.60      807.03     20.39 o 
   8   2   3      117.00      113.73     14.15 o 
   9   2   3       15.58       16.34      4.97 o 
  10   2   3       93.21       94.61     10.62 o 
  11   2   3        0.02        2.82      5.33 o 
  12   2   3        3.12        0.04      4.71 o 
 -12   3   3        8.19        3.14      5.65 o 
 -11   3   3       13.84        7.40      5.33 o 
 -10   3   3       43.78       38.83      7.84 o 
  -9   3   3       19.97       17.00      8.41 o 
  -8   3   3      221.46      225.22     32.00 o 
  -7   3   3       69.85       65.08      5.98 o 
  -6   3   3       68.61       72.20      5.81 o 
  -5   3   3       72.19       70.99      5.35 o 
  -4   3   3       69.92       52.03      4.62 o 
  -3   3   3      408.62      431.55     11.80 o 
  -2   3   3        9.82        6.72      1.91 o 
  -1   3   3      284.11      230.79      4.70 o 
   0   3   3      744.86      798.16     10.35 o 
   1   3   3        0.14        0.23      0.72 o 
   2   3   3      866.09      817.69     11.31 o 
   3   3   3      459.36      466.49      8.18 o 
   4   3   3       34.92       20.64      2.03 o 
   5   3   3        0.12        5.23      2.17 o 
   6   3   3      477.99      482.52     14.36 o 
   7   3   3      157.26      154.68      8.93 o 
   8   3   3      134.12      131.76      8.81 o 
   9   3   3       24.34       20.18      4.97 o 
  10   3   3        7.09        7.23      4.20 o 
  11   3   3       53.03       56.18      9.28 o 
  12   3   3       18.31       14.22      5.88 o 
 -12   4   3        0.45       -5.65      3.76 o 
 -11   4   3       10.51       13.17      6.90 o 
 -10   4   3        0.95        6.05      2.92 o 
  -9   4   3      751.99      868.54     22.84 o 
  -8   4   3        0.04       -2.14      1.91 o 
  -7   4   3        3.35        1.44      1.91 o 
  -6   4   3       13.62       23.73      4.46 o 
  -5   4   3       82.72       81.17      5.89 o 
  -4   4   3       30.90       19.50      3.37 o 
  -3   4   3      104.76      134.19      6.55 o 
  -2   4   3        7.85        9.28      1.95 o 
  -1   4   3       18.39       20.80      3.38 o 
   0   4   3      101.26       88.78      2.75 o 
   1   4   3      582.59      565.62      8.56 o 
   2   4   3      453.98      436.68      8.56 o 
   3   4   3      529.34      449.62     10.65 o 
   4   4   3        9.16        5.78      1.50 o 
   5   4   3      555.96      548.38     26.93 o 
   6   4   3        0.56        1.35      1.66 o 
   7   4   3       26.43       32.46      4.58 o 
   8   4   3       88.42       80.32      7.34 o 
   9   4   3       80.72       89.59      8.32 o 
  10   4   3       20.89       26.98      6.21 o 
  11   4   3       10.58        7.25      4.37 o 
  12   4   3        0.34       -1.70      3.01 o 
 -12   5   3       32.35       42.03     11.92 o 
 -11   5   3       25.30       19.93      5.57 o 
 -10   5   3       22.62       35.22      6.78 o 
  -9   5   3       98.80      111.02      8.51 o 
  -8   5   3       12.15       10.03      3.03 o 
  -7   5   3      196.77      187.69      9.45 o 
  -6   5   3       37.34       28.68      4.54 o 
  -5   5   3       85.08       72.40      5.87 o 
  -4   5   3      636.18      563.37     50.28 o 
  -3   5   3      448.54      436.59     12.39 o 
  -2   5   3      115.95       97.98      3.46 o 
  -1   5   3      741.01      620.16     10.45 o 
   0   5   3      100.73      102.92      3.61 o 
   1   5   3      125.32      119.65      4.32 o 
   2   5   3      119.61      112.26      4.25 o 
   3   5   3       20.94       12.39      1.70 o 
   4   5   3      253.40      258.76      8.22 o 
   5   5   3      212.18      207.67      8.92 o 
   6   5   3      358.61      357.54     12.30 o 
   7   5   3        1.24        2.51      2.21 o 
   8   5   3      329.09      357.14     13.88 o 
   9   5   3      923.68     1046.28     29.02 o 
  10   5   3        9.06        8.82      5.33 o 
  11   5   3      193.47      216.41     16.15 o 
  12   5   3        9.12        6.73      4.36 o 
 -12   6   3       11.78       11.29      8.16 o 
 -11   6   3       51.33       40.28      9.10 o 
 -10   6   3        1.75       -1.51      5.02 o 
  -9   6   3      725.04      842.30     22.84 o 
  -8   6   3       14.87       11.19      4.76 o 
  -7   6   3       58.83       74.83      6.75 o 
  -6   6   3      472.39      486.52     14.82 o 
  -5   6   3       45.91       49.55      5.16 o 
  -4   6   3     1497.83     1599.19     29.42 o 
  -3   6   3      523.85      522.66     15.39 o 
  -2   6   3       15.12       13.76      2.76 o 
  -1   6   3       22.51       19.63      3.00 o 
   0   6   3     1234.57     1188.47     16.22 o 
   1   6   3      123.16      116.33      5.11 o 
   2   6   3        0.54        0.49      0.95 o 
   3   6   3     1463.06     1485.00     19.86 o 
   4   6   3      294.70      259.67      9.51 o 
   5   6   3       32.22       27.53      4.60 o 
   6   6   3       73.68       73.24      6.37 o 
   7   6   3      470.49      498.37     15.93 o 
   8   6   3      114.79      106.11      8.57 o 
   9   6   3      145.09      141.77      9.99 o 
  10   6   3       23.95       20.02      6.96 o 
  11   6   3        0.82        4.00      4.39 o 
  12   6   3        3.46        3.76      4.44 o 
 -11   7   3        0.00       -0.08      5.65 o 
 -10   7   3        1.02        1.25      3.55 o 
  -9   7   3      134.98      129.56     11.60 o 
  -8   7   3        5.90        4.78      2.55 o 
  -7   7   3       28.13       18.02      3.98 o 
  -6   7   3        7.27        3.27      2.48 o 
  -5   7   3        5.49        2.56      2.11 o 
  -4   7   3       20.75       30.08      4.32 o 
  -3   7   3      922.74      955.34     20.85 o 
  -2   7   3      340.76      370.45     13.68 o 
  -1   7   3       92.97       85.88      5.58 o 
   0   7   3      122.72      120.23      5.48 o 
   1   7   3      143.70      172.53      5.58 o 
   2   7   3       77.58       57.48      3.46 o 
   3   7   3       96.22      116.05      5.86 o 
   4   7   3      289.31      351.38     11.55 o 
   5   7   3      169.99      148.97     13.39 o 
   6   7   3      120.89      122.11      7.83 o 
   7   7   3       17.11       15.38      4.51 o 
   8   7   3      101.65       95.59      8.32 o 
   9   7   3        1.84        1.83      2.64 o 
  10   7   3        5.89        2.21      5.11 o 
  11   7   3       53.82       55.21      9.28 o 
 -11   8   3        7.42        8.78      4.88 o 
 -10   8   3       89.51       86.49     11.06 o 
  -9   8   3        6.14        3.76      3.75 o 
  -8   8   3      104.33      101.84      9.81 o 
  -7   8   3        3.51        5.72      2.55 o 
  -6   8   3       11.98       10.57      3.28 o 
  -5   8   3       92.90      100.51      7.32 o 
  -4   8   3       59.59       77.20      6.37 o 
  -3   8   3        9.88        3.76      1.91 o 
  -2   8   3      223.69      284.51     13.38 o 
  -1   8   3       45.20       46.49      4.68 o 
   0   8   3      128.50      143.49      6.51 o 
   1   8   3      128.83      155.20      6.37 o 
   2   8   3      683.50      730.37     16.51 o 
   3   8   3      350.73      349.42     16.84 o 
   4   8   3      255.00      271.54     12.30 o 
   5   8   3       22.79       23.69      3.85 o 
   6   8   3        0.01        0.10      1.98 o 
   7   8   3      859.70      900.18     39.76 o 
   8   8   3        2.12       -0.30      2.17 o 
   9   8   3       42.76       41.01      6.23 o 
  10   8   3       39.61       40.38      6.45 o 
  11   8   3        1.83        0.26      3.79 o 
 -11   9   3       31.05       21.96      6.65 o 
 -10   9   3       32.72       36.62     12.86 o 
  -9   9   3        9.73       13.69      5.09 o 
  -8   9   3      294.81      351.26     60.23 o 
  -7   9   3      630.89      741.11     20.64 o 
  -6   9   3      108.85      114.82      8.17 o 
  -5   9   3      265.45      303.08     11.94 o 
  -4   9   3      527.78      642.33     17.49 o 
  -3   9   3      418.55      466.99     14.13 o 
  -2   9   3      145.53      145.93      7.70 o 
  -1   9   3       58.92       46.34      5.01 o 
   0   9   3      172.26      182.24      5.86 o 
   1   9   3        3.41        1.28      1.56 o 
   2   9   3     1810.70     1950.34     29.25 o 
   3   9   3        4.66        6.85      2.95 o 
   4   9   3       28.60       26.13      4.22 o 
   5   9   3      330.23      350.92     12.64 o 
   6   9   3        9.88        6.12      2.85 o 
   7   9   3       94.86      111.02      9.03 o 
   8   9   3        8.93        7.61      2.98 o 
   9   9   3       42.71       37.15      6.83 o 
  10   9   3        2.85       -0.19      4.54 o 
  11   9   3       14.03        7.19      4.82 o 
 -11  10   3        2.95        1.85      4.37 o 
 -10  10   3        0.54        0.84      3.92 o 
  -9  10   3       97.56      104.16     11.60 o 
  -8  10   3      249.99      243.45     16.08 o 
  -7  10   3      124.69      122.00      8.84 o 
  -6  10   3      167.37      209.14     12.47 o 
  -5  10   3       44.37       52.73      5.95 o 
  -4  10   3      168.48      191.94     12.87 o 
  -3  10   3       92.38       92.41      6.86 o 
  -2  10   3     1130.31     1281.46     26.26 o 
  -1  10   3      231.29      264.31     10.23 o 
   0  10   3      281.51      285.81      9.25 o 
   1  10   3        0.16       -0.23      0.98 o 
   2  10   3       41.20       35.03      3.93 o 
   3  10   3      227.48      255.21     13.19 o 
   4  10   3      305.33      335.28     16.48 o 
   5  10   3        3.25        4.32      2.35 o 
   6  10   3        4.49        0.44      2.21 o 
   7  10   3      560.78      613.58     19.03 o 
   8  10   3       13.81       16.42      5.15 o 
   9  10   3        9.03        8.66      6.92 o 
  10  10   3       49.92       66.34      8.17 o 
  11  10   3        8.70        8.58      4.22 o 
 -10  11   3        7.68        8.78      6.27 o 
  -9  11   3        0.77        3.61      4.64 o 
  -8  11   3       93.02       98.79     11.31 o 
  -7  11   3        6.08       12.89      9.41 o 
  -6  11   3       34.88       36.92      8.55 o 
  -5  11   3        1.00        1.60      1.79 o 
  -4  11   3       60.62       60.05      6.25 o 
  -3  11   3       63.26       69.46      6.35 o 
  -2  11   3      126.06      118.02      7.59 o 
  -1  11   3        8.85        5.82      2.35 o 
   0  11   3       97.61       86.64      5.60 o 
   1  11   3       21.27       20.47      3.89 o 
   2  11   3      136.00      145.60      7.08 o 
   3  11   3        0.83        0.55      1.79 o 
   4  11   3       89.70       99.14      8.14 o 
   5  11   3       41.84       38.77      5.55 o 
   6  11   3        2.70        5.85      3.12 o 
   7  11   3      112.37       91.35     20.17 o 
   8  11   3       22.85       17.74      4.77 o 
   9  11   3        1.34       -0.26      2.41 o 
  10  11   3        0.50        2.05      3.16 o 
 -10  12   3       13.12       10.67      5.98 o 
  -9  12   3        3.56       -0.63      4.06 o 
  -8  12   3       65.18       57.44      9.28 o 
  -7  12   3       82.26      103.10     11.51 o 
  -6  12   3        7.96        8.42      4.20 o 
  -5  12   3       86.74       80.34      7.19 o 
  -4  12   3       18.65       13.15      3.59 o 
  -3  12   3       13.93       12.26      3.91 o 
  -2  12   3      200.83      212.36     14.42 o 
  -1  12   3      156.48      138.69     11.54 o 
   0  12   3       35.17       37.30      4.19 o 
   1  12   3        3.02        6.88      2.85 o 
   2  12   3        2.27        2.58      2.40 o 
   3  12   3       24.80       20.79      4.12 o 
   4  12   3      136.66      131.37      8.68 o 
   5  12   3        2.02        0.66      2.55 o 
   6  12   3      225.80      244.10     12.01 o 
   7  12   3      178.91      147.57     10.38 o 
   8  12   3        8.96        2.87      2.97 o 
   9  12   3       58.88       58.54      7.95 o 
  10  12   3       10.88        6.11      4.09 o 
  -9  13   3        0.09        5.32      5.09 o 
  -8  13   3      119.22      143.01     25.72 o 
  -7  13   3      187.23      187.58     21.96 o 
  -6  13   3       24.52       22.84      5.98 o 
  -5  13   3      129.12      168.17     21.96 o 
  -4  13   3       73.49       84.82      7.48 o 
  -3  13   3       61.24       44.63      5.62 o 
  -2  13   3      109.95      129.28      8.32 o 
  -1  13   3       26.08       26.46      4.55 o 
   0  13   3        0.07        2.72      2.48 o 
   1  13   3       24.27       20.69      8.16 o 
   2  13   3     1179.67     1432.32     37.64 o 
   3  13   3        5.15       -0.23      4.49 o 
   4  13   3       57.05       64.45      6.91 o 
   5  13   3      149.47      181.52     14.84 o 
   6  13   3        6.15        5.63      3.19 o 
   7  13   3       11.73       21.96      4.74 o 
   8  13   3        0.05        0.25      3.03 o 
   9  13   3        0.02        1.30      3.50 o 
  -9  14   3        0.81        0.41      5.33 o 
  -8  14   3       27.33       26.66      7.10 o 
  -7  14   3        0.98        7.44      5.65 o 
  -6  14   3       63.12       95.64     23.21 o 
  -5  14   3        9.54        7.84      4.88 o 
  -4  14   3       88.33       74.02      9.47 o 
  -3  14   3        1.21        2.33      3.00 o 
  -2  14   3      419.26      478.60     16.04 o 
  -1  14   3       37.80       47.40      5.67 o 
   0  14   3      165.50      178.79     10.35 o 
   1  14   3      303.23      313.57     16.19 o 
   2  14   3       86.72       98.41     10.62 o 
   3  14   3      153.83      157.29      9.68 o 
   4  14   3       27.19       29.99      5.16 o 
   5  14   3       21.80       14.26      4.10 o 
   6  14   3       10.24        4.43      3.19 o 
   7  14   3      216.16      241.32     13.26 o 
   8  14   3        6.44        2.14      3.32 o 
   9  14   3        6.65        2.78      3.41 o 
  -8  15   3        5.32        8.78      7.21 o 
  -7  15   3        6.92        5.96      4.44 o 
  -6  15   3       23.86       13.56      5.09 o 
  -5  15   3       57.61       56.67      9.09 o 
  -4  15   3        0.42       -1.40      2.48 o 
  -3  15   3        0.48       -2.10      2.55 o 
  -2  15   3       54.55       50.63      9.72 o 
  -1  15   3       98.05       87.61      9.97 o 
   0  15   3        2.33        2.80      3.30 o 
   1  15   3       64.05       64.95      8.87 o 
   2  15   3       33.77       41.60      7.75 o 
   3  15   3        4.44        0.74      3.75 o 
   4  15   3       18.76        9.04      3.44 o 
   5  15   3        0.14       -0.40      2.55 o 
   6  15   3        3.82        8.64      3.67 o 
   7  15   3        6.04        3.64      3.59 o 
   8  15   3        0.05        2.58      3.59 o 
  -7  16   3       15.81        7.50      5.09 o 
  -6  16   3        0.05        2.32      4.37 o 
  -5  16   3        1.02        0.59      3.76 o 
  -4  16   3        5.15       -2.63      3.30 o 
  -3  16   3      161.27      187.55     11.19 o 
  -2  16   3       20.31       19.94      4.32 o 
  -1  16   3        5.47        4.81      4.71 o 
   0  16   3       45.69       41.38      7.31 o 
   1  16   3      118.25      144.40     10.38 o 
   2  16   3      145.01      165.82     13.73 o 
   3  16   3        7.96        4.27      4.64 o 
   4  16   3       73.36       74.79     10.62 o 
   5  16   3       20.42       14.08      9.10 o 
   6  16   3       19.05       14.15      4.26 o 
   7  16   3       53.08       40.30      7.06 o 
  -7  17   3       25.38       16.43      9.41 o 
  -6  17   3       19.44       16.35      6.61 o 
  -5  17   3       40.39       36.56      8.20 o 
  -4  17   3       57.59       60.06      9.53 o 
  -3  17   3       37.30       28.39      8.78 o 
  -2  17   3        3.67        0.63      4.39 o 
  -1  17   3      175.04      190.66     20.39 o 
   0  17   3       37.06       49.56     11.92 o 
   1  17   3        5.29        6.21      3.78 o 
   2  17   3      105.37      119.84     12.40 o 
   3  17   3       17.50       20.22      6.48 o 
   4  17   3       56.28       75.36     11.61 o 
   5  17   3       17.04       18.38      7.84 o 
   6  17   3       14.69       14.21      5.71 o 
   7  17   3       14.98        6.92      5.47 o 
  -6  18   3       40.25       37.75     14.12 o 
  -5  18   3        0.64       -3.28      3.75 o 
  -4  18   3        0.51       -4.39      3.99 o 
  -3  18   3        8.93        5.59     10.67 o 
  -2  18   3        4.59       -0.63      3.76 o 
  -1  18   3        0.12       -1.05      2.81 o 
   0  18   3        1.75       -2.27      3.23 o 
   1  18   3        6.61       -1.32      4.39 o 
   2  18   3        1.24        1.88      4.44 o 
   3  18   3        0.17       -4.82      3.47 o 
   4  18   3       22.09       24.64      7.23 o 
   5  18   3        5.08        2.26      4.97 o 
   6  18   3        2.55        6.54      8.47 o 
  -4  19   3        8.78        0.63      7.21 o 
  -3  19   3        1.45        1.25      5.02 o 
  -2  19   3        1.68        1.25      4.39 o 
  -1  19   3        0.48        2.23      3.92 o 
   0  19   3       25.48       23.92      6.61 o 
   1  19   3        0.02       -5.20      3.47 o 
   2  19   3        0.07       -3.63      4.20 o 
   3  19   3        6.18        3.31      5.02 o 
   4  19   3        4.62        3.68      4.97 o 
  -2  20   3        1.99        3.39      6.59 o 
  -1  20   3        0.44        1.88      3.76 o 
   0  20   3       11.09        8.19      4.64 o 
   1  20   3       21.64       17.88      6.21 o 
   2  20   3        0.69        3.49      5.53 o 
 -11   0   4        9.98        3.76      5.02 o 
 -10   0   4      140.20      193.86     20.70 o 
  -9   0   4       74.37       70.26     13.17 o 
  -8   0   4       31.11       25.09      8.16 o 
  -7   0   4       50.50       33.25      8.78 o 
  -6   0   4      241.89      264.12     20.08 o 
  -5   0   4       71.00       69.64     11.29 o 
  -4   0   4      527.55      459.86     25.72 o 
  -3   0   4        8.66        8.16      5.02 o 
  -2   0   4        6.02        1.02      1.61 o 
  -1   0   4       72.76       60.18      4.21 o 
   0   0   4    15942.99    17070.16    244.49 o 
   1   0   4      178.27      229.81      8.23 o 
   2   0   4      508.95      477.66     13.70 o 
   3   0   4        8.37        4.48      4.01 o 
   4   0   4        4.57       17.36      4.98 o 
   5   0   4      583.46      578.50     15.41 o 
   6   0   4       67.75       73.53      8.20 o 
   7   0   4        0.04        4.18      5.02 o 
   8   0   4        1.81        3.76      4.39 o 
   9   0   4      640.33      650.58     35.76 o 
  10   0   4       35.59       28.23      8.78 o 
  11   0   4       12.90       16.31      7.53 o 
 -11   1   4        3.57        6.31      4.06 o 
 -10   1   4       65.39       67.73      9.53 o 
  -9   1   4        7.15        3.45      3.55 o 
  -8   1   4       89.43       90.25     17.57 o 
  -7   1   4       10.21        5.94      2.82 o 
  -6   1   4      408.42      421.68     18.19 o 
  -5   1   4      219.40      200.71     12.40 o 
  -4   1   4       53.44       56.11      7.31 o 
  -3   1   4      450.98      446.65     12.25 o 
  -2   1   4      146.86      134.05      6.53 o 
  -1   1   4     5883.27     6554.55     64.51 o 
   0   1   4      263.42      292.88      6.27 o 
   1   1   4      338.62      425.53     11.87 o 
   2   1   4       74.04       93.38      3.96 o 
   3   1   4        4.50        5.63      1.39 o 
   4   1   4        3.41        6.56      1.65 o 
   5   1   4      671.67      682.13     12.02 o 
   6   1   4        0.04        0.00      1.57 o 
   7   1   4      128.86      146.92     10.03 o 
   8   1   4       59.20       57.65      6.86 o 
   9   1   4        5.98        1.59      2.86 o 
  10   1   4       14.62       13.09      4.52 o 
  11   1   4       53.76       59.90      9.73 o 
 -11   2   4       76.49       84.35     11.31 o 
 -10   2   4        5.89        5.94      4.08 o 
  -9   2   4       22.35       16.31      4.88 o 
  -8   2   4       71.81       70.18      9.28 o 
  -7   2   4       31.48       26.67      5.77 o 
  -6   2   4       89.08       80.26      9.09 o 
  -5   2   4      242.00      225.19     12.64 o 
  -4   2   4        0.52        0.16      1.66 o 
  -3   2   4        6.83        8.87      2.94 o 
  -2   2   4       21.79       32.71      5.34 o 
  -1   2   4      613.46      686.27     13.68 o 
   0   2   4     1615.30     1763.90     22.32 o 
   1   2   4      692.70      752.67     12.66 o 
   2   2   4        0.06        0.38      0.96 o 
   3   2   4       12.03       14.89      2.02 o 
   4   2   4        2.79        2.25      1.29 o 
   5   2   4      243.94      253.29      6.96 o 
   6   2   4      150.17      174.11      7.91 o 
   7   2   4       37.42       39.37      5.41 o 
   8   2   4       91.80      111.84      8.69 o 
   9   2   4       37.89       37.18      7.06 o 
  10   2   4        0.65       -0.31      3.11 o 
  11   2   4       29.08       19.92      6.59 o 
 -11   3   4       33.46       29.57      7.53 o 
 -10   3   4       30.50       24.18     13.80 o 
  -9   3   4        6.42        2.82      3.55 o 
  -8   3   4       48.37       41.38      7.75 o 
  -6   3   4        1.10       -0.14      1.96 o 
  -5   3   4      272.20      266.58     10.32 o 
  -4   3   4       46.00       45.54      4.70 o 
  -3   3   4      311.29      291.59     10.15 o 
  -2   3   4      436.81      429.94     16.37 o 
  -1   3   4      152.32      130.55      4.76 o 
   0   3   4       41.35       40.17      2.42 o 
   1   3   4        9.29        4.19      1.90 o 
   2   3   4      174.48      176.46      5.11 o 
   3   3   4       36.01       31.57      2.73 o 
   4   3   4      202.08      229.04      6.37 o 
   5   3   4      184.73      182.09      6.61 o 
   6   3   4       79.33       85.11      7.00 o 
   7   3   4      421.29      483.48     16.06 o 
   8   3   4       20.77       14.70      5.70 o 
   9   3   4        3.99        4.37      3.00 o 
  10   3   4       75.30       68.46      9.73 o 
  11   3   4       21.40        8.93      4.64 o 
 -11   4   4       19.22       13.73     13.49 o 
 -10   4   4       14.45       11.61      4.88 o 
  -9   4   4      191.57      203.26     31.68 o 
  -8   4   4       68.01       84.07     10.20 o 
  -7   4   4      158.40      164.16     12.42 o 
  -6   4   4       11.00       13.23      3.03 o 
  -5   4   4       66.24       77.96     19.13 o 
  -4   4   4      320.84      289.04     10.52 o 
  -3   4   4        7.20        6.98      2.24 o 
  -2   4   4       71.54       74.17      5.54 o 
  -1   4   4      355.25      363.22     12.42 o 
   0   4   4     1508.93     1608.80     20.96 o 
   1   4   4       24.83       25.27      2.11 o 
   2   4   4      118.94      122.74      5.92 o 
   3   4   4       22.79       11.86      3.32 o 
   4   4   4        1.94        0.39      1.37 o 
   5   4   4      100.34      103.77      7.95 o 
   6   4   4      308.14      300.91     15.87 o 
   7   4   4       21.92       14.41      3.85 o 
   8   4   4        9.70       12.81      3.67 o 
   9   4   4      647.09      728.05     21.97 o 
  10   4   4        1.96       -1.64      2.86 o 
  11   4   4        1.75       -0.30      3.60 o 
 -11   5   4       46.52       31.37     10.67 o 
 -10   5   4       85.71       92.65     16.94 o 
  -9   5   4        4.09        7.53      3.99 o 
  -8   5   4        0.01        5.02      3.55 o 
  -7   5   4        6.63        5.32      2.48 o 
  -6   5   4      206.25      243.56     10.70 o 
  -5   5   4       19.98       29.54      8.88 o 
  -4   5   4       62.32       59.13      5.70 o 
  -3   5   4       57.13       73.28      5.89 o 
  -2   5   4      163.40      137.22      7.45 o 
  -1   5   4      104.37      116.11      6.96 o 
   0   5   4       39.04       48.12      4.08 o 
   1   5   4       47.07       34.89      2.45 o 
   2   5   4       14.42       13.02      1.98 o 
   3   5   4      247.54      259.88      7.39 o 
   4   5   4       89.98       80.78      5.75 o 
   5   5   4        0.53        1.01      1.66 o 
   6   5   4       25.80       24.62      4.15 o 
   7   5   4        6.61        5.34      3.03 o 
   8   5   4      117.82      100.11      8.57 o 
   9   5   4       57.18       39.89      6.14 o 
  10   5   4        0.31       -0.94      2.76 o 
  11   5   4       26.34       39.02      7.75 o 
 -11   6   4       13.89        5.02      5.65 o 
 -10   6   4      122.98      113.06     24.78 o 
  -9   6   4      148.08      192.64     14.86 o 
  -8   6   4       18.73       23.73      4.70 o 
  -7   6   4      209.36      191.02     12.65 o 
  -6   6   4       36.82       32.71      6.23 o 
  -5   6   4       56.62       48.03      5.55 o 
  -4   6   4       36.11       47.90      5.21 o 
  -3   6   4      181.85      213.98      9.26 o 
  -2   6   4      168.68      162.76      8.19 o 
  -1   6   4        0.82        1.49      1.74 o 
   0   6   4      345.54      396.44     10.77 o 
   1   6   4        2.05        1.77      1.70 o 
   2   6   4       28.63       23.74      4.10 o 
   3   6   4      193.51      231.87      8.17 o 
   4   6   4       48.41       55.65      4.64 o 
   5   6   4        0.64        0.10      1.74 o 
   6   6   4        4.25        5.18      2.03 o 
   7   6   4       92.08       92.60      7.90 o 
   8   6   4        0.54        3.92      2.22 o 
   9   6   4       10.76        1.51      2.45 o 
  10   6   4       78.26       93.53     11.51 o 
  11   6   4        4.16        2.87      5.02 o 
 -11   7   4       19.19       11.29      9.41 o 
 -10   7   4        4.65        1.88      5.02 o 
  -9   7   4        1.05        1.27      2.28 o 
  -8   7   4       71.10       77.30      9.14 o 
  -7   7   4        1.33        4.10      2.64 o 
  -6   7   4      154.28      166.63      9.68 o 
  -5   7   4      230.29      237.45     10.57 o 
  -4   7   4        7.61        1.53      2.11 o 
  -3   7   4      312.01      332.38     12.12 o 
  -2   7   4      617.76      628.33     22.10 o 
  -1   7   4       15.93       16.90      3.37 o 
   0   7   4        0.58        2.14      1.47 o 
   1   7   4      431.54      474.88     12.21 o 
   2   7   4        1.90        2.86      1.37 o 
   3   7   4      259.88      279.79      9.19 o 
   4   7   4      396.15      454.62     12.50 o 
   5   7   4      132.87      153.56      8.85 o 
   6   7   4       32.93       35.67      6.04 o 
   7   7   4       18.20        7.53      4.44 o 
   8   7   4      333.93      366.62     14.84 o 
   9   7   4       99.87      110.25      9.51 o 
  10   7   4        7.11        4.16      3.21 o 
  11   7   4       39.75       54.52      8.05 o 
 -10   8   4       50.70       75.91     15.68 o 
  -9   8   4        6.00        6.27      3.32 o 
  -8   8   4       57.11       51.18      7.92 o 
  -7   8   4      361.79      450.48     22.76 o 
  -6   8   4       15.25       15.35      3.82 o 
  -5   8   4       10.22       12.72      3.48 o 
  -4   8   4       33.87       40.24      6.53 o 
  -3   8   4      347.88      359.88     12.88 o 
  -2   8   4      340.26      371.98     12.77 o 
  -1   8   4       15.44       11.08      2.90 o 
   0   8   4      279.59      309.18      9.89 o 
   1   8   4      173.38      201.13      7.79 o 
   2   8   4        5.49        4.67      2.22 o 
   3   8   4      194.06      245.54      8.81 o 
   4   8   4       16.31       23.18      3.38 o 
   5   8   4      216.28      223.77     10.41 o 
   6   8   4       87.24      110.88     11.72 o 
   7   8   4       25.65       33.26      5.25 o 
   8   8   4        9.86        9.63      3.49 o 
   9   8   4       85.88      115.18     11.03 o 
  10   8   4        2.38        1.92      2.71 o 
 -10   9   4        5.22        9.79      5.65 o 
  -9   9   4        1.24        3.73      3.75 o 
  -8   9   4        3.58        0.30      2.78 o 
  -7   9   4       29.96       31.95      9.33 o 
  -6   9   4       49.13       55.70      6.52 o 
  -5   9   4       32.66       49.81      6.16 o 
  -4   9   4        2.24        2.42      2.83 o 
  -3   9   4       61.80       41.36      5.30 o 
  -2   9   4      257.53      252.33     17.63 o 
  -1   9   4       28.88       17.23      3.63 o 
   0   9   4        5.37        7.57      2.27 o 
   1   9   4      232.61      278.52      9.47 o 
   2   9   4        1.15       -1.10      1.79 o 
   3   9   4       18.07       22.55      4.40 o 
   4   9   4        1.83        2.36      1.93 o 
   5   9   4        0.29       -0.28      2.00 o 
   6   9   4        3.07        2.16      2.35 o 
   7   9   4      245.01      244.25     18.38 o 
   8   9   4        4.79        2.79      2.60 o 
   9   9   4        0.42        0.91      2.66 o 
  10   9   4        0.24        0.94      3.41 o 
 -10  10   4       11.96       15.43      6.27 o 
  -9  10   4        1.49       -1.78      4.39 o 
  -8  10   4       84.39       94.98     11.60 o 
  -7  10   4       76.47       90.76      8.46 o 
  -6  10   4        1.27        1.99      2.66 o 
  -5  10   4       72.89       71.41      7.23 o 
  -4  10   4       60.81       47.35      7.91 o 
  -3  10   4       44.84       44.76      5.67 o 
  -2  10   4        4.86        2.28      2.11 o 
  -1  10   4      105.95       91.17      8.68 o 
   0  10   4      104.20      122.55      6.06 o 
   1  10   4        2.95        2.55      2.51 o 
   2  10   4      136.31      144.45      9.42 o 
   3  10   4       33.04       29.83      6.88 o 
   4  10   4       29.98       27.12      4.70 o 
   5  10   4        3.23        1.36      2.78 o 
   6  10   4       32.42       22.89      4.21 o 
   7  10   4      134.42      144.65     14.56 o 
   8  10   4       22.66       29.54      5.44 o 
   9  10   4       19.77       18.46      5.25 o 
  10  10   4       18.94       22.24      7.61 o 
  -9  11   4        3.85        5.73      4.75 o 
  -8  11   4      183.72      207.00     16.08 o 
  -7  11   4       69.06      103.17      9.19 o 
  -6  11   4      111.71      136.33      9.87 o 
  -5  11   4      177.06      212.74     11.52 o 
  -4  11   4        0.68        0.06      3.09 o 
  -3  11   4       43.18       53.39      6.09 o 
  -2  11   4      198.57      207.04     10.35 o 
  -1  11   4       16.57       13.06      3.30 o 
   0  11   4       60.98       64.87      5.53 o 
   1  11   4      129.63      117.99      8.93 o 
   2  11   4       22.86       28.23      4.94 o 
   3  11   4      164.50      189.03     17.94 o 
   4  11   4      109.99      132.21     12.86 o 
   5  11   4       79.04       93.16     11.61 o 
   6  11   4       46.21       50.27      6.39 o 
   7  11   4       43.33       51.43     10.65 o 
   8  11   4       56.05       67.81      8.38 o 
   9  11   4        0.14        0.00      2.98 o 
  -9  12   4        4.42        1.65      4.36 o 
  -8  12   4        9.63       11.05      5.32 o 
  -7  12   4       23.49       20.50      5.79 o 
  -6  12   4       60.22       64.24      7.48 o 
  -5  12   4        0.01       -1.46      2.55 o 
  -4  12   4      180.90      193.12     13.43 o 
  -3  12   4        5.68        3.05      2.92 o 
  -2  12   4       14.43        9.36      3.32 o 
  -1  12   4       95.68      108.87      7.14 o 
   0  12   4       60.79       61.72      6.98 o 
   1  12   4        0.86        1.06      2.40 o 
   2  12   4       87.30      103.98      8.68 o 
   3  12   4        4.95        3.14      3.75 o 
   4  12   4       10.39        6.01      4.20 o 
   5  12   4       62.11       72.75     10.98 o 
   6  12   4      165.32      212.31     14.70 o 
   7  12   4      213.43      217.01     12.70 o 
   8  12   4       11.97        7.71      4.25 o 
   9  12   4       63.76       79.51     17.56 o 
  -8  13   4       36.48       27.14     12.55 o 
  -7  13   4       19.87       23.28      8.78 o 
  -6  13   4       58.63       71.51      7.72 o 
  -5  13   4        7.40        5.37      3.22 o 
  -4  13   4        8.79        5.65      3.32 o 
  -3  13   4        2.67        0.08      2.41 o 
  -2  13   4       50.41       53.05      6.50 o 
  -1  13   4        2.37        7.72      2.80 o 
   0  13   4        7.48        5.31      3.16 o 
   1  13   4       11.71       18.08      5.59 o 
   2  13   4       14.85        8.31      3.53 o 
   3  13   4        0.04        1.76      3.30 o 
   4  13   4        0.26        1.51      3.60 o 
   5  13   4       18.18        6.69      4.64 o 
   6  13   4      133.38      125.35     12.84 o 
   7  13   4        2.00       -1.34      2.76 o 
   8  13   4        4.08        3.82      3.67 o 
  -8  14   4        0.01        5.96      7.84 o 
  -7  14   4       62.05       68.75     10.65 o 
  -6  14   4       17.23        6.87      7.84 o 
  -5  14   4       26.28       18.91      4.56 o 
  -4  14   4       68.70       73.70     12.20 o 
  -3  14   4        8.98        6.47      3.03 o 
  -2  14   4      200.58      188.84     19.96 o 
  -1  14   4        9.79        8.27      3.50 o 
   0  14   4        3.12        5.41      3.37 o 
   1  14   4      158.06      155.95     10.74 o 
   2  14   4       43.25       49.47      9.10 o 
   3  14   4        1.00        2.18      3.75 o 
   4  14   4        7.03        5.95      4.64 o 
   5  14   4        0.95       -3.45      3.55 o 
   6  14   4        2.04        0.72      4.52 o 
   7  14   4       18.73       15.66      6.87 o 
   8  14   4        7.16        7.16      3.91 o 
  -7  15   4        8.85        3.89      5.27 o 
  -6  15   4       26.56       48.49      9.19 o 
  -5  15   4        1.25        3.53      4.39 o 
  -4  15   4       20.55        9.79      3.85 o 
  -3  15   4       38.87       34.53      5.62 o 
  -2  15   4      177.84      199.13     14.86 o 
  -1  15   4       27.93       22.57      5.00 o 
   0  15   4        0.87        2.23      3.22 o 
   1  15   4      593.31      696.39     26.81 o 
   2  15   4        0.32        4.39      3.55 o 
   3  15   4      185.74      213.73     15.74 o 
   4  15   4       86.65       83.10     11.31 o 
   5  15   4        6.35       10.80      5.98 o 
   6  15   4        2.64        4.06      5.09 o 
   7  15   4        0.37        7.53      5.32 o 
  -6  16   4        0.76       -4.96      3.30 o 
  -5  16   4        0.09        0.00      4.39 o 
  -4  16   4      162.28      168.16     16.12 o 
  -3  16   4        1.50        7.57      4.72 o 
  -2  16   4      355.28      374.00     19.74 o 
  -1  16   4       41.93       35.71      6.07 o 
   0  16   4       13.42       13.66      5.51 o 
   1  16   4       45.72       34.18      7.31 o 
   2  16   4      112.33       99.75     12.19 o 
   3  16   4        0.31        1.44      3.75 o 
   4  16   4      114.92      148.03     14.86 o 
   5  16   4       21.30       22.17      7.31 o 
   6  16   4       16.39       15.20      6.78 o 
  -5  17   4       27.36       24.57      7.06 o 
  -4  17   4       15.64       21.27      6.42 o 
  -3  17   4       66.71       54.56     13.80 o 
  -2  17   4        3.33        5.52      6.90 o 
  -1  17   4        0.16       -0.42      3.26 o 
   0  17   4       12.34        9.41      5.65 o 
   1  17   4       38.85       28.40      7.39 o 
   2  17   4       13.94       17.75      7.53 o 
   3  17   4       45.55       41.54      8.84 o 
   4  17   4        1.19        3.39      5.53 o 
   5  17   4        2.13       -0.51      4.82 o 
  -4  18   4        1.74        2.51      5.65 o 
  -3  18   4       13.51       23.21      6.65 o 
  -2  18   4        0.62        2.29      4.04 o 
  -1  18   4       18.77       23.01      6.87 o 
   0  18   4        0.95        3.71      3.73 o 
   1  18   4        7.68        3.38      4.64 o 
   2  18   4        5.90        6.11      5.09 o 
   3  18   4       50.68       65.94     10.85 o 
   4  18   4        7.31        3.22      5.27 o 
  -1  19   4        1.01       -0.84      3.92 o 
   0  19   4        1.79        0.31      4.44 o 
   1  19   4       42.81       62.46     10.36 o 
 -10   1   5        2.68        8.60      4.52 o 
  -9   1   5       18.46       28.88      7.10 o 
  -8   1   5        0.10        2.43      3.30 o 
  -7   1   5        0.45        1.38      3.30 o 
  -6   1   5      124.09      108.45     11.31 o 
  -5   1   5        3.93        5.31      3.60 o 
  -4   1   5      114.10      108.48     10.65 o 
  -3   1   5       47.97       42.97      7.06 o 
  -2   1   5      200.94      218.88      9.53 o 
  -1   1   5        0.65        0.56      1.48 o 
   0   1   5      126.61      148.32      6.54 o 
   1   1   5       14.09       10.72      2.08 o 
   2   1   5       25.81       27.38      2.75 o 
   3   1   5      107.39      122.09      5.18 o 
   4   1   5       23.71       17.65      4.07 o 
   5   1   5      195.93      220.76      6.98 o 
   6   1   5       49.99       48.14      4.53 o 
   7   1   5       60.37       61.90      6.01 o 
   8   1   5        2.34       -1.09      2.40 o 
   9   1   5        6.46       -0.58      6.59 o 
  10   1   5        1.95        0.96      3.30 o 
 -10   2   5        1.32       -0.46      3.30 o 
  -9   2   5        8.62        1.76      3.13 o 
  -8   2   5       39.79       39.64     22.59 o 
  -7   2   5        0.04       -2.17      3.14 o 
  -6   2   5        9.82       15.14      5.27 o 
  -5   2   5        0.04       -3.19      2.55 o 
  -4   2   5       37.25       34.98      6.61 o 
  -3   2   5      193.57      191.58     13.08 o 
  -2   2   5      126.15      133.22      8.21 o 
  -1   2   5      304.35      339.79     12.27 o 
   0   2   5      296.87      314.37      8.27 o 
   1   2   5       11.77       12.19      2.27 o 
   2   2   5      479.60      552.35     10.51 o 
   3   2   5        1.48        3.15      1.42 o 
   4   2   5        0.66        2.20      1.54 o 
   5   2   5       57.72       63.37      4.79 o 
   6   2   5       78.50       82.55      5.65 o 
   7   2   5       76.78       90.92      8.05 o 
   8   2   5      157.70      182.56     13.60 o 
   9   2   5        2.24       -0.02      2.85 o 
  10   2   5        1.62        2.47      3.30 o 
 -10   3   5        3.69       -2.40      4.71 o 
  -9   3   5       21.08       12.14      5.09 o 
  -8   3   5        0.18       -0.12      3.47 o 
  -7   3   5        7.22        8.52      4.39 o 
  -6   3   5      243.91      255.46     16.41 o 
  -5   3   5       55.39       58.74      8.87 o 
  -4   3   5       47.96       54.21     10.04 o 
  -3   3   5      112.05      129.16     20.39 o 
  -2   3   5      116.22      125.92     10.65 o 
  -1   3   5       10.39       10.61      2.55 o 
   0   3   5       79.18       73.63      5.26 o 
   1   3   5       87.37       69.58      8.13 o 
   2   3   5       31.24       47.59      3.96 o 
   3   3   5       40.34       36.13      3.23 o 
   4   3   5       49.91       55.11      4.37 o 
   5   3   5      382.39      425.29     12.85 o 
   6   3   5        0.01       -0.02      1.88 o 
   7   3   5       30.39       24.78      4.55 o 
   8   3   5       57.47       66.21      7.91 o 
   9   3   5       24.79       23.08      4.60 o 
  10   3   5       12.72       14.45     10.04 o 
 -10   4   5       62.91       95.00     26.66 o 
  -9   4   5        0.22        2.22      4.39 o 
  -8   4   5       16.92        6.34      5.02 o 
  -7   4   5        1.02       -0.78      2.82 o 
  -6   4   5        5.40        1.55      6.90 o 
  -5   4   5       19.96        9.54      8.78 o 
  -4   4   5       52.16       77.27     11.92 o 
  -3   4   5       37.81       32.30      6.59 o 
  -2   4   5       50.95       53.73      5.78 o 
  -1   4   5       42.02       50.43      4.71 o 
   0   4   5       15.26       16.38      3.08 o 
   1   4   5       14.62       20.39      6.43 o 
   2   4   5       14.84       12.00      2.80 o 
   3   4   5       29.62       22.18      3.34 o 
   4   4   5       11.24       13.19      2.95 o 
   5   4   5       90.71      101.69      6.97 o 
   6   4   5        0.33       -1.25      2.03 o 
   7   4   5        0.00        2.29      2.11 o 
   8   4   5       43.13       41.21      6.35 o 
   9   4   5      143.67      161.11     11.51 o 
  10   4   5        3.59        0.39      3.46 o 
 -10   5   5        1.31        6.42      4.64 o 
  -9   5   5      295.19      397.74     42.03 o 
  -8   5   5        7.09        6.62      3.92 o 
  -7   5   5        5.57        2.86      3.92 o 
  -6   5   5       32.49       38.69     21.64 o 
  -5   5   5        2.58        2.20      6.27 o 
  -4   5   5      180.55      171.77     13.08 o 
  -3   5   5      119.40      136.64      8.38 o 
  -2   5   5        0.78        2.91      2.40 o 
  -1   5   5       26.26       37.15      4.80 o 
   0   5   5      264.56      286.93      9.77 o 
   1   5   5       57.64       93.66      6.05 o 
   2   5   5        2.93        4.93      2.27 o 
   3   5   5      233.48      290.28     11.88 o 
   4   5   5       20.85       22.67      4.25 o 
   5   5   5       10.52        9.63      2.72 o 
   6   5   5       60.87       83.88      7.48 o 
   7   5   5       98.60      115.38      9.01 o 
   8   5   5      176.83      197.42     11.91 o 
   9   5   5       31.69       25.43      5.07 o 
  10   5   5        3.57       10.21      3.59 o 
 -10   6   5       28.12       25.30      6.16 o 
  -9   6   5       49.71       53.21      9.53 o 
  -8   6   5        1.15        2.51      3.76 o 
  -7   6   5        0.03        1.06      3.47 o 
  -6   6   5        1.99        0.81      3.60 o 
  -5   6   5        1.59        2.12      3.47 o 
  -4   6   5      108.75      101.80      7.74 o 
  -3   6   5        2.90        1.60      2.35 o 
  -2   6   5       28.40       37.33      5.14 o 
  -1   6   5       96.30       98.96      6.38 o 
   0   6   5        0.38        0.95      1.95 o 
   1   6   5        4.63        7.37      2.42 o 
   2   6   5       51.97       70.64      6.52 o 
   3   6   5        1.90        0.20      1.98 o 
   4   6   5       27.39       23.05      6.69 o 
   5   6   5       91.29      115.55     11.86 o 
   6   6   5       22.96       20.31      4.03 o 
   7   6   5        1.99        4.47      2.85 o 
   8   6   5      156.84      219.80     13.70 o 
   9   6   5       55.95       65.33      7.95 o 
  10   6   5        0.16        5.69      3.71 o 
  -9   7   5       53.08       79.63     22.90 o 
  -8   7   5       14.91       11.21      4.84 o 
  -7   7   5        6.03       11.57      4.97 o 
  -6   7   5       53.92       68.71      9.76 o 
  -5   7   5       34.89       24.89      5.08 o 
  -4   7   5      321.83      325.32     13.52 o 
  -3   7   5       69.31       86.56      8.14 o 
  -2   7   5       23.40       22.58      4.32 o 
  -1   7   5       64.13       63.81      5.43 o 
   0   7   5       95.19      108.27      6.88 o 
   1   7   5        2.71        2.40      1.98 o 
   2   7   5      134.13      155.42      9.38 o 
   3   7   5      356.26      400.97     18.91 o 
   4   7   5       17.32       11.43      3.52 o 
   5   7   5       18.17       10.64      4.29 o 
   6   7   5        0.23        7.41      2.55 o 
   7   7   5        8.50        8.39      4.09 o 
   8   7   5        3.91        3.73      3.41 o 
   9   7   5       36.52       15.57      4.46 o 
  -9   8   5       32.24       34.67      8.29 o 
  -8   8   5       13.09        3.66      4.97 o 
  -7   8   5       94.67      104.02     12.15 o 
  -6   8   5       11.81        7.47      4.82 o 
  -5   8   5       65.86       66.88     17.98 o 
  -4   8   5       33.68       17.60      4.16 o 
  -3   8   5      260.18      281.15     15.45 o 
  -2   8   5      129.88      115.40      8.27 o 
  -1   8   5        1.52        2.57      1.95 o 
   0   8   5        5.18        9.57      2.99 o 
   1   8   5       78.31       76.80      6.10 o 
   2   8   5      171.83      169.50     10.09 o 
   3   8   5       63.75       67.39      9.02 o 
   4   8   5       86.67       91.91      8.27 o 
   5   8   5       30.17       35.66     13.80 o 
   6   8   5       88.62       75.42      9.53 o 
   7   8   5        3.08        1.45      4.19 o 
   8   8   5       13.15       11.22      3.53 o 
   9   8   5        2.21        2.51      2.64 o 
  -9   9   5        4.45        6.38      5.11 o 
  -8   9   5      175.08      192.75     16.08 o 
  -7   9   5       24.58       27.44     11.92 o 
  -6   9   5        6.32        7.88      3.61 o 
  -5   9   5        8.93       13.38      3.98 o 
  -4   9   5        9.90       12.33      4.04 o 
  -3   9   5       44.19       57.71     12.42 o 
  -2   9   5      217.71      239.73     11.66 o 
  -1   9   5      101.84       96.74      6.80 o 
   0   9   5      189.14      186.73     17.84 o 
   1   9   5      102.37      100.50      8.60 o 
   2   9   5        0.16       -3.01      2.78 o 
   3   9   5       18.84       21.73      6.71 o 
   4   9   5       53.78       75.70      7.92 o 
   5   9   5        0.03       -2.77      2.55 o 
   6   9   5        0.02        3.69      3.75 o 
   7   9   5      375.29      250.95     23.84 o 
   8   9   5        0.13        1.47      2.64 o 
   9   9   5       12.28       14.79      8.05 o 
  -8  10   5      137.65      167.13     15.26 o 
  -7  10   5       37.23       34.45      6.10 o 
  -6  10   5       45.79       49.40      7.73 o 
  -5  10   5       17.21       25.68      4.97 o 
  -4  10   5      108.62      124.72      9.04 o 
  -3  10   5       83.06       70.74      7.28 o 
  -2  10   5        0.09        1.44      2.58 o 
  -1  10   5        5.54        4.84      2.63 o 
   0  10   5        4.83        0.82      2.28 o 
   1  10   5        4.98        3.87      2.64 o 
   2  10   5      271.03      313.77     13.79 o 
   3  10   5       19.96       15.73      4.23 o 
   4  10   5        0.09        3.00      2.78 o 
   5  10   5       51.42       40.77      7.50 o 
   6  10   5        8.77        7.13      4.20 o 
   7  10   5       45.32       46.15      8.29 o 
   8  10   5        6.00        4.18      4.64 o 
  -8  11   5        6.42        0.24      5.02 o 
  -7  11   5       50.59       41.28      6.52 o 
  -6  11   5       10.79       10.63      4.43 o 
  -5  11   5       21.85       14.21      4.58 o 
  -4  11   5       19.66       29.12      5.55 o 
  -3  11   5       10.08        6.63      3.34 o 
  -2  11   5        7.33        4.09      2.66 o 
  -1  11   5       12.67       13.44      3.01 o 
   0  11   5       31.16       30.68      5.41 o 
   1  11   5        9.37        5.02      2.72 o 
   2  11   5        2.14        2.44      2.98 o 
   3  11   5       34.96       27.33      5.39 o 
   4  11   5        0.00        1.88      3.55 o 
   5  11   5        0.07        1.57      3.55 o 
   6  11   5       52.04       46.66      8.57 o 
   7  11   5       29.36       29.74      7.75 o 
   8  11   5        0.01        3.39      4.64 o 
  -7  12   5       20.26       12.95      4.63 o 
  -6  12   5        2.97        2.59      3.36 o 
  -5  12   5       26.74       17.26      5.54 o 
  -4  12   5        4.11       -0.89      2.85 o 
  -3  12   5       44.88       39.50      6.10 o 
  -2  12   5       13.82        6.64      3.37 o 
  -1  12   5       10.88        3.88      2.72 o 
   0  12   5       13.85       17.31      4.23 o 
   1  12   5        1.93        5.86      2.66 o 
   2  12   5       57.77       45.58      6.35 o 
   3  12   5       11.68        8.51      4.06 o 
   4  12   5       27.44       17.71      5.88 o 
   5  12   5        0.29        0.84      3.70 o 
   6  12   5       13.15       14.12      5.77 o 
   7  12   5        7.01        3.60      4.06 o 
  -7  13   5        1.30        1.52      5.11 o 
  -6  13   5        7.13        3.01      3.41 o 
  -5  13   5        2.63       -1.74      3.22 o 
  -4  13   5       23.53       20.44      5.05 o 
  -3  13   5        3.73        6.92      3.22 o 
  -2  13   5      119.02      132.02     10.59 o 
  -1  13   5       52.40       47.94      6.74 o 
   0  13   5       81.77       87.07      8.75 o 
   1  13   5      172.04      205.73     12.77 o 
   2  13   5        7.53        7.29      3.59 o 
   3  13   5       31.70       16.63      6.21 o 
   4  13   5       11.55        7.24      5.65 o 
   5  13   5        2.22        2.76      4.18 o 
   6  13   5        3.68        2.11      4.39 o 
   7  13   5      122.41      132.11     14.41 o 
  -6  14   5       15.11       13.99      4.66 o 
  -5  14   5        0.05       -1.14      3.03 o 
  -4  14   5       10.12        3.95      4.10 o 
  -3  14   5       17.85       10.21      6.32 o 
  -2  14   5       17.75       15.88      4.52 o 
  -1  14   5        5.80        2.84      3.22 o 
   0  14   5        8.63        8.47      4.95 o 
   1  14   5       46.97       39.15      6.26 o 
   2  14   5      122.58      143.84     22.96 o 
   3  14   5        1.55        1.46      4.39 o 
   4  14   5        0.02       -1.44      3.87 o 
   5  14   5       19.88       26.35      7.54 o 
   6  14   5        4.99       -0.21      5.33 o 
  -5  15   5        3.10       -1.24      4.28 o 
  -4  15   5       12.06        6.99      3.73 o 
  -3  15   5       40.39       38.69     14.12 o 
  -2  15   5       91.72      112.27     11.84 o 
  -1  15   5        0.38        1.59      2.53 o 
   0  15   5        0.08        1.04      3.03 o 
   1  15   5       73.18       67.97      8.42 o 
   2  15   5       90.36       71.30     19.76 o 
   3  15   5        7.29        7.80      5.53 o 
   4  15   5        0.34        3.66      4.97 o 
   5  15   5       13.43       13.84     17.88 o 
  -4  16   5        3.70        4.10      3.84 o 
  -3  16   5        5.59       11.63      5.27 o 
  -2  16   5        3.19        6.27      4.06 o 
  -1  16   5       51.65       70.30      7.62 o 
   0  16   5       19.96       22.81      5.44 o 
   1  16   5        6.42       -0.91      3.19 o 
   2  16   5        7.61        4.39      4.44 o 
   3  16   5        0.62        3.89      4.18 o 
   4  16   5       23.59       22.29      7.20 o 
  -2  17   5        4.44        2.45      3.53 o 
  -1  17   5        0.48        0.49      2.77 o 
   0  17   5        6.63        5.45      4.93 o 
   1  17   5        7.32        0.55      4.75 o 
   2  17   5       26.26       29.40      7.53 o 
  -9   0   6        0.06       -3.14      5.02 o 
  -8   0   6        5.11       21.33      9.41 o 
  -7   0   6        9.51        0.63      5.02 o 
  -6   0   6      140.42      156.84     20.70 o 
  -5   0   6       21.11       25.72      9.41 o 
  -4   0   6        0.54        6.90      6.90 o 
  -3   0   6       99.94      139.90     18.19 o 
  -2   0   6      119.95      139.27     18.19 o 
  -1   0   6     2140.59     2238.43     75.28 o 
   0   0   6      149.23      166.25     18.19 o 
   1   0   6       47.42       44.08      6.93 o 
   2   0   6       11.08       10.59      4.08 o 
   3   0   6       22.87       25.98      5.43 o 
   4   0   6        0.14        4.22      3.30 o 
   5   0   6      173.68      172.07     12.19 o 
   6   0   6       12.79       16.67      5.09 o 
   7   0   6       70.00       63.85      8.84 o 
   8   0   6        1.04       -0.94      3.47 o 
   9   0   6       11.19       -1.25      5.02 o 
  -9   1   6        1.04       -1.16      4.20 o 
  -8   1   6        0.08       -2.43      3.23 o 
  -7   1   6        2.08        3.14      3.55 o 
  -6   1   6       81.42       82.86     11.31 o 
  -5   1   6       68.68      109.79     17.57 o 
  -4   1   6       20.93       20.68      7.21 o 
  -3   1   6       11.50       10.41      5.53 o 
  -2   1   6       29.55       34.27      7.31 o 
  -1   1   6        0.04        1.20      2.55 o 
   0   1   6     1865.34     2156.07     39.31 o 
   1   1   6       91.40       96.10      7.84 o 
   2   1   6       92.02       84.41      7.44 o 
   3   1   6        1.33        1.67      1.87 o 
   4   1   6       21.16       18.14      3.11 o 
   5   1   6      116.90      123.78      6.78 o 
   6   1   6        4.53        4.17      2.26 o 
   7   1   6        8.57        4.20      2.42 o 
   8   1   6        5.74        0.81      2.78 o 
   9   1   6       41.94       34.26      6.74 o 
  -9   2   6        7.74       12.00      6.59 o 
  -8   2   6        1.70       -4.02      3.13 o 
  -7   2   6        1.25        2.82      3.55 o 
  -6   2   6       51.75       38.26      8.44 o 
  -5   2   6        0.75        4.46      4.20 o 
  -4   2   6        0.03       -0.86      4.06 o 
  -3   2   6        0.63        6.20      2.85 o 
  -2   2   6        3.28        3.10      2.51 o 
  -1   2   6      329.15      361.50     14.03 o 
   0   2   6      127.62      138.46     10.25 o 
   1   2   6        5.38        4.18      3.15 o 
   2   2   6        6.43        4.84      3.03 o 
   3   2   6        0.04       -1.54      1.74 o 
   4   2   6       57.51       57.20      6.32 o 
   5   2   6       40.24       40.66      5.00 o 
   6   2   6       19.76       15.55      3.53 o 
   7   2   6       21.33       25.46      5.05 o 
   8   2   6        9.07        3.40      3.03 o 
  -8   3   6       30.06       28.86      7.54 o 
  -7   3   6       15.39       24.65     17.57 o 
  -6   3   6        0.61        1.16      4.06 o 
  -5   3   6       34.14       34.05     15.06 o 
  -4   3   6       10.80       11.29      4.82 o 
  -3   3   6        0.22        1.42      2.51 o 
  -2   3   6        0.27        0.20      2.51 o 
  -1   3   6      168.39      215.15     11.17 o 
   0   3   6       26.19       35.36      5.24 o 
   1   3   6        1.20       -1.10      2.05 o 
   2   3   6       84.14       90.72      6.47 o 
   3   3   6        2.35        4.10      2.12 o 
   4   3   6       30.68       38.26      6.95 o 
   5   3   6        1.03        3.76      2.96 o 
   6   3   6       38.58       49.45      9.44 o 
   7   3   6        0.13       -0.42      2.17 o 
   8   3   6       19.22       20.92      4.78 o 
  -8   4   6        1.97        0.43      4.20 o 
  -7   4   6        0.80       -1.32      3.92 o 
  -6   4   6       13.81       16.17      9.72 o 
  -5   4   6       15.82       21.12      6.61 o 
  -4   4   6        0.76       -1.46      2.81 o 
  -3   4   6       32.15       24.35      4.87 o 
  -2   4   6      104.93      124.21     10.80 o 
  -1   4   6       98.00       81.80      7.99 o 
   0   4   6       10.34        7.69      3.22 o 
   1   4   6        8.65       17.78      4.19 o 
   2   4   6        9.07       14.67      3.31 o 
   3   4   6       36.35       44.56      5.77 o 
   4   4   6       68.28       92.12      8.14 o 
   5   4   6        6.22       11.66      4.52 o 
   6   4   6       12.16       26.63      7.33 o 
   7   4   6       64.57       67.09      9.53 o 
   8   4   6       40.19       24.85      5.14 o 
  -8   5   6       18.39       15.66      5.79 o 
  -7   5   6        6.30        1.82      6.90 o 
  -6   5   6        3.51        4.36      4.37 o 
  -5   5   6        0.00       -1.72      4.06 o 
  -4   5   6       23.81       24.52      8.47 o 
  -3   5   6       16.45       11.14      5.43 o 
  -2   5   6        7.54        3.37      4.93 o 
  -1   5   6       18.26       24.94      6.32 o 
   0   5   6       15.42       15.06      4.19 o 
   1   5   6        2.43       -0.82      1.80 o 
   2   5   6       11.27       13.82      3.85 o 
   3   5   6       15.21       12.09      3.59 o 
   4   5   6        5.85        3.86      3.67 o 
   5   5   6        9.96       13.88      3.85 o 
   6   5   6       23.23       36.02      5.72 o 
   7   5   6        0.03        3.47      3.75 o 
   8   5   6        0.55        4.39      3.99 o 
  -8   6   6        0.15        2.79      4.36 o 
  -7   6   6        2.81       -0.40      4.39 o 
  -6   6   6        2.69        5.45      4.64 o 
  -5   6   6       12.41        9.25      8.16 o 
  -4   6   6       26.51       21.16      6.42 o 
  -3   6   6        2.24       -1.45      4.71 o 
  -2   6   6       17.44       18.20      6.65 o 
  -1   6   6        4.35        5.41      2.97 o 
   0   6   6        0.00        2.81      2.24 o 
   1   6   6       22.67       18.39      3.56 o 
   2   6   6       38.00       35.73      5.63 o 
   3   6   6       50.69       43.84      5.96 o 
   4   6   6       28.66       24.29      5.05 o 
   5   6   6        2.53        3.39      3.12 o 
   6   6   6       49.84       50.55      8.43 o 
   7   6   6        0.60        1.01      2.86 o 
   8   6   6       69.45       58.86      9.73 o 
  -8   7   6       13.16        7.88      5.43 o 
  -7   7   6       55.31       53.08     10.09 o 
  -6   7   6       13.40       13.90      5.72 o 
  -5   7   6       14.82       16.25      6.33 o 
  -4   7   6        3.94        1.45      3.47 o 
  -3   7   6       45.93       46.02      8.39 o 
  -2   7   6       78.64       78.50      8.11 o 
  -1   7   6        7.97        7.99      3.06 o 
   0   7   6       56.52       62.24      5.96 o 
   1   7   6       28.48       21.15      7.29 o 
   2   7   6       39.38       44.13      8.97 o 
   3   7   6       15.36       18.25      4.60 o 
   4   7   6       41.24       42.24      6.39 o 
   5   7   6       37.82       44.84      6.59 o 
   6   7   6       10.62       13.26      7.53 o 
   7   7   6        0.05        2.17      3.30 o 
  -7   8   6        6.20       19.06      6.78 o 
  -6   8   6       30.48       34.67     16.31 o 
  -5   8   6       21.81       17.69      6.61 o 
  -4   8   6       19.60       17.13      5.72 o 
  -3   8   6        0.01       -1.29      3.70 o 
  -2   8   6      145.67      149.76     13.20 o 
  -1   8   6        8.66        6.34      2.63 o 
   0   8   6        1.60        3.44      2.26 o 
   1   8   6      134.86      152.04     10.33 o 
   2   8   6       11.19        3.14      2.83 o 
   3   8   6        2.41        1.43      2.76 o 
   4   8   6       38.01       48.75      6.82 o 
   5   8   6       10.69        9.75      3.87 o 
   6   8   6       10.78       13.55      6.59 o 
   7   8   6       13.00        7.80      4.64 o 
  -7   9   6       60.49       72.67     11.43 o 
  -6   9   6        0.00       -2.44      3.79 o 
  -5   9   6        3.13        4.93      4.52 o 
  -4   9   6        0.27       -1.29      4.71 o 
  -3   9   6       15.31        7.61      4.97 o 
  -2   9   6       36.55       43.59      5.41 o 
  -1   9   6        8.95        3.76      2.65 o 
   0   9   6        0.87       -0.13      2.51 o 
   1   9   6       23.87       28.33      7.67 o 
   2   9   6       13.06        4.41      2.82 o 
   3   9   6       20.54       27.64      5.55 o 
   4   9   6        2.30        1.01      3.22 o 
   5   9   6       15.82       11.97      5.04 o 
   6   9   6       13.36       10.49      4.52 o 
  -6  10   6        0.08        4.47      5.43 o 
  -5  10   6        5.37        8.63      5.53 o 
  -4  10   6        3.80        3.93      4.06 o 
  -3  10   6       16.86        6.43      4.09 o 
  -2  10   6        0.15        2.11      2.39 o 
  -1  10   6       11.33        8.73      3.30 o 
   0  10   6        3.91        0.72      2.48 o 
   1  10   6        3.96        6.09      3.49 o 
   2  10   6        4.50        5.48      2.90 o 
   3  10   6        8.26        3.62      3.96 o 
   4  10   6        9.52        2.34      3.25 o 
   5  10   6        4.38        1.34      3.01 o 
   6  10   6       20.12       16.84      5.72 o 
  -6  11   6        0.04       -2.45      3.87 o 
  -5  11   6        2.62       -1.32      4.06 o 
  -4  11   6       35.58       34.68      6.23 o 
  -3  11   6        5.98        1.83      2.54 o 
  -2  11   6        4.10        4.24      4.07 o 
  -1  11   6       25.03       17.00      6.20 o 
   0  11   6       12.64       13.37      4.34 o 
   1  11   6        0.25        1.21      2.85 o 
   2  11   6       31.16       22.56      5.92 o 
   3  11   6        2.17       -1.71      2.83 o 
   4  11   6        3.68        1.25      3.69 o 
   5  11   6       13.34       13.46      6.90 o 
   6  11   6       38.61       31.39      7.31 o 
  -5  12   6        0.15       -2.51      6.27 o 
  -4  12   6        0.90        2.35      3.59 o 
  -3  12   6        2.55        2.27      3.73 o 
  -2  12   6        1.49        2.15      2.87 o 
  -1  12   6        4.85        1.88      2.92 o 
   0  12   6       12.42       11.95      4.15 o 
   1  12   6        5.46        3.66      3.03 o 
   2  12   6        0.01        1.03      3.29 o 
   3  12   6       18.83       11.66      6.27 o 
   4  12   6        7.43        4.48      4.71 o 
   5  12   6        0.27        2.31      4.08 o 
  -4  13   6        0.29       -0.37      3.67 o 
  -3  13   6        5.45        3.46      3.17 o 
  -2  13   6        5.35        1.75      3.52 o 
  -1  13   6       10.28        6.90      3.95 o 
   0  13   6        5.73        1.59      2.85 o 
   1  13   6       26.59       31.44      5.98 o 
   2  13   6       25.64       23.47      6.59 o 
   3  13   6        0.01        0.49      2.85 o 
   4  13   6        9.93        8.33      5.02 o 
  -2  14   6       61.55       58.58      7.89 o 
  -1  14   6        2.07        1.36      3.41 o 
   0  14   6        2.74        0.34      2.85 o 
   1  14   6      116.10      126.12     11.19 o 
   2  14   6        0.46       -3.87      3.57 o 
  -6   1   7        0.06        0.29      4.36 o 
  -5   1   7        0.73       -1.08      4.52 o 
  -4   1   7        0.51        6.83      5.98 o 
  -3   1   7       27.77       18.82      6.65 o 
  -2   1   7        6.96        4.03      5.27 o 
  -1   1   7       10.74        8.06      5.43 o 
   0   1   7       24.06       28.07      7.68 o 
   1   1   7        7.29        5.02      5.32 o 
   2   1   7       21.73       17.22      5.98 o 
   3   1   7        0.86        3.35      4.64 o 
   4   1   7        0.11       -2.51      6.90 o 
   5   1   7        3.14       16.31      6.90 o 
   6   1   7        1.35        3.14      5.02 o 
  -6   2   7       35.60       38.62      8.87 o 
  -5   2   7       18.98       19.08      7.06 o 
  -4   2   7       13.50       21.98      7.75 o 
  -3   2   7        6.86        9.72      6.21 o 
  -2   2   7       20.51       14.63      8.47 o 
  -1   2   7        6.15        3.31      4.82 o 
   0   2   7       51.52       62.92     10.09 o 
   1   2   7       30.38       12.19     13.49 o 
   2   2   7        0.11        0.38      4.37 o 
   3   2   7       24.39       26.40     14.43 o 
   4   2   7        7.69       14.32      4.97 o 
   5   2   7      124.37      170.02     19.45 o 
   6   2   7        0.20        6.90      5.65 o 
  -6   3   7        3.68       -3.76      3.55 o 
  -5   3   7        0.81        2.24      4.52 o 
  -4   3   7        1.46        6.13      5.98 o 
  -3   3   7        7.21        2.35      5.27 o 
  -2   3   7        0.03       -4.08      4.44 o 
  -1   3   7        7.62        2.74      5.33 o 
   0   3   7       22.22       24.80      7.50 o 
   1   3   7        0.18       -3.14      2.87 o 
   2   3   7       21.11       22.90      5.28 o 
   3   3   7        1.73        3.50      4.52 o 
   4   3   7        4.75        5.38      3.79 o 
   5   3   7        0.20       -2.93      3.70 o 
   6   3   7        5.38        6.90      6.27 o 
  -6   4   7       11.25        1.53      4.92 o 
  -5   4   7        1.35        0.00      5.65 o 
  -4   4   7        0.18       -1.94      4.82 o 
  -3   4   7        0.02        0.31      5.32 o 
  -2   4   7        7.17       10.41      8.16 o 
  -1   4   7        0.78       -1.15      2.98 o 
   0   4   7        0.41        3.02      2.97 o 
   1   4   7        6.38        3.70      2.92 o 
   2   4   7        0.32        0.70      3.60 o 
   3   4   7        5.68        0.36      3.79 o 
   4   4   7       10.20        4.16      4.84 o 
   5   4   7       13.10        3.58      4.52 o 
   6   4   7        2.65        4.71      3.99 o 
  -6   5   7        4.26        4.28      4.97 o 
  -5   5   7        0.40       -3.07      3.92 o 
  -4   5   7        7.61        2.85      4.82 o 
  -3   5   7        4.20       10.78      4.24 o 
  -2   5   7        6.77        8.00      3.59 o 
  -1   5   7        2.36        1.01      2.89 o 
   0   5   7        0.60       -2.43      2.95 o 
   1   5   7        4.40        4.23      4.71 o 
   2   5   7        3.12        6.24      4.37 o 
   3   5   7       10.93        5.56      4.43 o 
   4   5   7        0.12        1.65      6.59 o 
   5   5   7       17.69       11.74      3.87 o 
  -5   6   7        0.00        0.14      4.71 o 
  -4   6   7       73.02       66.91      8.33 o 
  -3   6   7       11.58       11.46      4.05 o 
  -2   6   7        7.55        8.87      3.90 o 
  -1   6   7        9.16       10.41      4.41 o 
   0   6   7       43.44       52.81      9.19 o 
   1   6   7        0.01        0.07      3.30 o 
   2   6   7       13.66       21.20      6.61 o 
   3   6   7      110.53      111.54     12.66 o 
   4   6   7        2.49        1.51      3.06 o 
   5   6   7       11.48       13.19      4.73 o 
  -5   7   7       16.33       12.43     10.98 o 
  -4   7   7        0.01        2.79      3.63 o 
  -3   7   7       26.34       16.60      4.60 o 
  -2   7   7        6.15        4.56      3.91 o 
  -1   7   7        3.68        3.79      3.72 o 
   0   7   7        0.55        1.77      3.75 o 
   1   7   7        9.37        2.38      5.65 o 
   2   7   7        7.93        3.37      5.27 o 
   3   7   7       11.95        5.50      4.64 o 
   4   7   7       15.85        5.33      4.81 o 
   5   7   7        1.39        3.08      3.67 o 
  -4   8   7       28.33        9.91      6.15 o 
  -3   8   7        1.54       -0.14      3.43 o 
  -2   8   7       37.96       26.16      6.70 o 
  -1   8   7        1.89        0.15      3.25 o 
   0   8   7        1.14       -0.11      4.71 o 
   1   8   7       23.69       28.30      6.73 o 
   2   8   7       12.29       10.04      5.32 o 
   3   8   7       13.28        6.69      3.89 o 
   4   8   7        5.19        4.71      4.16 o 
  -3   9   7       74.00       75.47     22.96 o 
  -2   9   7        0.32       -0.03      3.03 o 
  -1   9   7        2.43        0.26      3.42 o 
   0   9   7        4.48        2.60      4.27 o 
   1   9   7        9.50        2.56      6.27 o 
   2   9   7       58.86       67.31      8.44 o 
   3   9   7       20.16       22.18      5.44 o 
  -2  10   7       10.29        1.85      4.06 o 
  -1  10   7       16.07        9.20      7.21 o 
   0  10   7       28.25       21.79      6.84 o 
   1  10   7       38.61       14.45      6.61 o 
   2  10   7        0.37       -0.34      2.98 o 
  -1   0   8        2.90       10.04      9.41 o 
   0   0   8      414.01      556.47     38.27 o 
   1   0   8       28.87       28.23     12.55 o 
  -1   1   8      417.33      514.09     26.84 o 
   0   1   8       67.02       78.12     12.86 o 
   1   1   8        9.14        7.24      6.61 o 
   0   2   8       76.01       70.37     11.70 o 
                                                 
